# Supplementary material for: ICU strain and outcome in COVID-19 patients—A multicenter retrospective observational study
Source: PLoS One. 2022 Jul 19;17(7):e0271358. doi: 10.1371/journal.pone.0271358 (PMC9295940; doi:10.1371/journal.pone.0271358)
Supplement: S1 Data — (CSV) [file pone.0271358.s004.csv]

CenterVD	Age	Sexe	IMC	NoComorb	Obesite	COPD	Asthma	HTA	Diabetes	IDP	HeartFail	CKD	DelSymptSem	AKIStage	SOFA	Oxygen_modality	Vasopressors	RRT	Surge	Temperature	GB	LactatesJ1	Fibrinogene	Ferritine	Platelet	Quadrants	StrainScaled	Steroids	Toci	DC_Rea	Deces_hospitalier	Etat_J28	Etat_J60	DelSympt	HFNO	VNI	CPAP	Intubation	DelSympt.1	DelayRea	DureeSejour	DureeHosp	PAFIJ1	Max_PEEP_H48_ETI	Max_Pplat_H48_ETI	VT_H48_ETI	PaCO2_H48	FreqRespi_H48_ETI	Total_remplissage_H48_ETI
4	66	H	29,3877551	Yes	Overweight	No	No	1	Yes	No	No	Yes	Week1	1	10	O2Conv	Yes	Yes	Feb_To_Jul	37	4,8	1,6	5,6	NA	148	2	1,118811881	Yes	No	1	1	1	1	1	0	0	0	1	1	1	15	16	90	10	24	350	50	24	7000
4	76	H	21,60493827	Yes	None	No	No	1	Yes	Yes	Yes	Yes	Week1	1	9	O2Conv	Yes	No	Feb_To_Jul	38	5,4	0,7	6,7	NA	178	4	1,118811881	No	No	1	1	1	1	1	0	0	0	1	1	1	5	NA	80	8	21	380	41	18	3800
4	72	H	23,14814815	Yes	None	No	No	1	No	No	No	No	Week1	1	7	O2Conv	Yes	Yes	Feb_To_Jul	38	12,9	1,1	7,1	NA	149	4	1,118811881	No	No	0	0	0	0	5	0	0	0	1	5	1	37	39	NA	12	19	NA	42	22	5000
4	69	F	26,48553975	Yes	Overweight	No	No	1	Yes	No	No	Yes	Week1	1	9	O2Conv	Yes	No	Feb_To_Jul	NA	5,3	1,6	8,1	NA	147	4	1,118811881	No	No	1	1	1	1	6	0	0	0	1	6	0	12	NA	67	14	24	318	32	22	4500
4	36	H	24,25127831	Yes	None	No	No	0	No	Yes	No	No	Week1	0	3	O2Conv	No	No	Feb_To_Jul	38	4,8	0,8	4,7	NA	237	2	1,118811881	No	No	0	0	0	0	6	0	0	0	0	6	0	7	13	191	NA	NA	NA	NA	NA	NA
4	47	H	23,93898977	Yes	None	No	No	0	No	Yes	No	Yes	Week1	1	9	O2Conv	Yes	No	Feb_To_Jul	38,3	7,9	0,8	8,7	NA	116	4	1,118811881	No	No	1	1	1	1	1	0	0	0	1	1	0	16	NA	270	12	26	350	40	28	4400
4	46	H	37,32568903	Yes	Morbid_Obesity	No	No	0	No	No	No	Yes	Week1	0	3	O2Conv	No	No	Feb_To_Jul	38,8	4,5	0,9	5,1	523	146	4	1,118811881	No	No	0	0	0	0	4	0	0	0	0	4	0	3	8	NA	NA	NA	NA	NA	NA	NA
4	69	H	31,77393186	Yes	Morbid_Obesity	No	No	1	Yes	No	No	Yes	Week1	1	11	O2Conv	Yes	Yes	Feb_To_Jul	37,4	5,1	0,4	6	NA	215	3	1,118811881	No	No	0	1	1	1	3	0	0	0	0	3	1	2	22	202	10	26	360	28	27	4000
4	78	F	23,87511478	Yes	None	No	No	0	No	Yes	No	Yes	Week1	1	8	O2Conv	Yes	No	Feb_To_Jul	37	3,1	1,9	7,5	3911	125	4	1,118811881	No	No	1	1	1	1	3	0	0	0	1	3	0	9	NA	158	10	20	360	39	30	5100
4	49	H	31,83391003	Yes	Morbid_Obesity	No	No	1	No	Yes	No	Yes	Week1	1	9	O2Conv	Yes	Yes	Feb_To_Jul	39	5,1	1,2	6,7	NA	155	4	1,118811881	No	No	1	1	1	1	7	0	0	0	1	7	5	15	NA	78	NA	NA	NA	NA	NA	NA
4	69	F	28,72008325	Yes	Overweight	No	No	1	No	No	No	No	Week1	1	7	O2Conv	Yes	No	Feb_To_Jul	37,5	10,1	1,6	7,9	NA	334	4	1,118811881	Yes	No	0	0	0	0	10	0	0	0	1	10	0	20	22	84	14	27	370	28	30	3700
4	77	F	NA	Yes	None	No	No	1	No	No	No	No	Week1	0	2	O2Conv	No	No	Feb_To_Jul	37	3,3	0,9	3,9	NA	183	0	1,118811881	No	No	0	0	0	0	5	0	0	0	0	5	1	1	5	NA	NA	NA	NA	NA	NA	NA
4	57	H	NA	Yes	None	No	No	1	No	Yes	No	Yes	Week2+	0	5	O2Conv	No	No	Feb_To_Jul	38	4,1	0,7	9,5	958	85	4	1,118811881	No	No	0	0	0	0	8	0	0	0	0	8	5	4	12	254	NA	NA	NA	NA	NA	NA
4	56	F	31,91222346	Yes	Morbid_Obesity	No	No	1	No	Yes	No	No	Week1	1	11	O2Conv	Yes	Yes	Feb_To_Jul	NA	7,1	1,2	8,1	14963	63	4	1,118811881	No	No	1	1	1	1	7	0	0	0	1	7	3	6	9	137	12	28	350	20	28	6600
4	69	H	30,00414951	Yes	Morbid_Obesity	No	No	1	Yes	No	No	No	Week2+	1	11	O2Conv	Yes	Yes	Feb_To_Jul	39,5	10,1	2	8,5	162	182	4	1,118811881	No	No	0	0	0	0	9	0	0	0	1	9	0	28	NA	99	12	20	420	43	28	4800
4	34	H	21,55102041	No	None	No	No	0	No	No	No	No	Week1	0	8	O2Conv	Yes	No	Feb_To_Jul	39,2	6	1,1	8,4	692	99	4	1,118811881	No	No	0	0	0	0	7	0	0	0	1	7	1	33	82	NA	12	26	305	47	26	5000
4	58	H	28,62147037	Yes	Overweight	No	No	1	Yes	No	No	No	Week1	1	7	O2Conv	Yes	Yes	Feb_To_Jul	37,4	8,3	1,1	9,1	1663	358	4	1,118811881	Yes	No	1	1	1	1	6	0	0	0	1	6	0	13	13	100	10	22	350	60	32	2000
4	64	H	25,43268596	Yes	Overweight	No	Yes	0	No	No	No	No	Week1	1	7	O2Conv	Yes	Yes	Feb_To_Jul	37,7	8,6	1,2	7,2	941	163	4	1,118811881	Yes	No	1	1	0	1	11	0	0	0	1	11	0	38	NA	156	12	23	360	33	28	3800
4	70	H	23,14814815	No	None	No	Yes	0	No	No	No	No	Week2+	1	5	O2Conv	Yes	Yes	Feb_To_Jul	38,2	6	NA	6	3572	152	4	1,118811881	Yes	No	1	1	1	1	8	0	0	0	1	8	0	17	17	290	10	28	360	46	32	8000
4	39	F	37,46097815	Yes	Morbid_Obesity	No	No	0	No	No	No	No	Week1	0	6	O2Conv	Yes	No	Feb_To_Jul	39	5,8	0,8	5,5	389	306	4	1,118811881	No	No	0	0	0	0	10	0	0	0	1	10	0	9	NA	108	NA	NA	NA	NA	NA	NA
4	69	H	28,3446712	Yes	Overweight	No	No	1	Yes	No	No	No	Week1	1	8	O2Conv	Yes	No	Feb_To_Jul	37	15,7	1,5	7,5	1693	217	4	1,118811881	No	No	1	1	1	1	7	0	0	0	1	7	0	3	3	63	12	28	380	49	32	3000
4	29	F	35,62901745	Yes	Morbid_Obesity	No	Yes	0	No	No	No	No	Week2+	1	1	O2Conv	No	No	Feb_To_Jul	38,4	6	0,7	5	182	160	4	1,118811881	No	No	0	0	0	0	8	1	0	0	0	8	0	7	7	311	NA	NA	NA	NA	NA	NA
4	72	H	NA	No	None	No	No	0	No	No	No	No	Week1	0	2	O2Conv	No	No	Feb_To_Jul	39,6	10,9	0,9	6,2	2234	178	4	1,118811881	No	No	0	0	0	0	6	1	0	0	1	6	0	13	NA	204	NA	NA	NA	NA	NA	NA
4	67	H	29,3877551	Yes	Overweight	No	No	0	No	No	No	No	Week1	1	6	O2Conv	Yes	No	Feb_To_Jul	40	17,1	1	7,6	1917	268	4	1,118811881	Yes	No	1	1	1	1	10	0	0	0	1	10	0	23	23	118	13	29	420	53	28	4900
4	53	H	18,68512111	Yes	None	No	No	1	Yes	No	No	No	Week1	0	7	O2Conv	Yes	No	Feb_To_Jul	38,6	5,4	1,9	6,3	5125	135	4	1,118811881	Yes	No	1	1	1	1	3	0	0	0	1	3	0	25	25	116	12	NA	360	38	28	5200
4	64	H	32,40740741	Yes	Morbid_Obesity	No	No	1	No	No	No	Yes	Week2+	1	10	O2Conv	Yes	No	Feb_To_Jul	36,7	8,7	NA	5,5	6714	310	3	1,118811881	No	No	1	1	1	1	8	1	0	0	1	8	0	4	4	200	12	NA	330	49	30	11000
4	70	F	26,171875	Yes	Overweight	No	No	1	Yes	No	No	No	Week1	0	6	O2Conv	Yes	No	Feb_To_Jul	38,3	7,1	1,6	5,6	234	260	1	1,118811881	Yes	No	1	1	1	1	6	1	0	0	1	6	0	20	20	108	10	23	300	43	32	4400
4	60	F	NA	Yes	None	No	No	1	No	No	No	No	Week1	0	2	O2Conv	No	No	Feb_To_Jul	37	4,8	1,2	5,9	687	318	2	1,118811881	No	No	0	0	0	0	4	0	0	0	0	4	1	3	8	174	NA	NA	NA	NA	NA	NA
4	56	H	26,2345679	Yes	Overweight	No	No	1	No	No	No	Yes	Week1	1	3	O2Conv	No	No	Feb_To_Jul	37,7	10,1	0,6	7,9	1349	199	4	1,118811881	No	No	0	0	0	0	6	1	0	0	0	6	0	6	12	NA	NA	NA	NA	NA	NA	NA
4	69	H	24,65590962	No	None	No	No	0	No	No	No	No	Week1	0	3	O2Conv	No	No	Feb_To_Jul	39,3	4,4	1,1	5	600	125	4	1,118811881	Yes	No	0	0	0	0	10	1	0	0	1	10	1	14	27	NA	9	NA	415	44	35	6000
4	57	H	21,62964876	Yes	None	No	No	1	No	Yes	No	Yes	Week1	0	4	O2Conv	No	No	Feb_To_Jul	38	8,4	NA	4,4	2272	136	3	1,118811881	No	No	0	0	0	0	5	0	0	0	0	5	5	7	17	NA	NA	NA	NA	NA	NA	NA
4	47	F	32,46191136	Yes	Morbid_Obesity	No	No	1	No	No	No	No	Week1	0	8	O2Conv	Yes	No	Feb_To_Jul	38,9	5,9	1,4	5,3	NA	428	4	1,118811881	No	No	0	0	0	0	14	1	0	0	1	14	0	11	20	98	12	26	300	45	28	5800
4	70	H	23,54570637	Yes	None	No	No	1	Yes	No	No	No	Week1	0	8	O2Conv	Yes	No	Feb_To_Jul	37,2	8,2	1,2	7,2	486	176	4	1,118811881	Yes	No	1	1	1	1	15	1	0	0	1	15	0	13	13	106	NA	NA	NA	NA	NA	NA
4	70	H	23,54570637	Yes	None	No	No	1	Yes	No	No	Yes	Week1	0	10	O2Conv	Yes	No	Feb_To_Jul	37,2	9,9	1,2	7,8	530	162	4	1,118811881	Yes	No	1	1	1	1	15	1	0	0	1	15	1	13	14	99	12	25	500	50	22	10000
4	64	H	34,22004132	Yes	Morbid_Obesity	No	No	0	Yes	No	No	No	Week1	0	3	O2Conv	No	No	Feb_To_Jul	37,5	5,8	1,1	6,8	615	145	2	1,118811881	No	No	0	0	0	0	10	0	0	0	0	10	2	3	9	174	NA	NA	NA	NA	NA	NA
4	53	H	26,85185185	Yes	Overweight	No	No	1	No	No	No	No	Week1	0	2	O2Conv	No	No	Feb_To_Jul	36,7	8,5	1,1	7,9	2132	301	0	1,118811881	No	No	0	0	0	0	7	0	0	0	0	7	0	1	7	261	NA	NA	NA	NA	NA	NA
4	53	H	24,48979592	Yes	None	No	No	0	Yes	No	No	No	Week1	1	4	O2Conv	No	No	Feb_To_Jul	NA	8,8	1,3	6,8	2371	243	2	1,118811881	No	No	0	0	0	0	3	0	0	0	0	3	1	2	8	273	NA	NA	NA	NA	NA	NA
4	53	F	NA	No	None	No	No	0	No	No	No	No	Week1	0	2	O2Conv	No	No	Feb_To_Jul	38	6,9	NA	4,9	1159	274	NA	1,118811881	No	No	0	0	0	0	4	0	0	0	0	4	1	1	8	NA	NA	NA	NA	NA	NA	NA
4	50	H	23,88946281	Yes	None	No	No	0	No	Yes	No	Yes	Week1	0	3	O2Conv	No	No	Feb_To_Jul	35,4	11,5	NA	7,3	1641	160	2	1,118811881	No	No	0	0	0	0	14	0	0	0	0	14	1	0	3	NA	NA	NA	NA	NA	NA	NA
4	49	H	26,06167931	Yes	Overweight	No	No	0	No	No	No	No	Week1	1	6	O2Conv	No	Yes	Feb_To_Jul	37	11	0,9	9,7	2694	372	3	1,118811881	No	No	0	0	0	0	23	1	0	0	1	23	1	30	NA	239	10	24	397	38	28	NA
4	73	H	NA	Yes	None	No	No	1	No	No	No	No	Week1	1	5	O2Conv	No	No	Feb_To_Jul	35,4	8,9	1,3	6,6	8947	314	NA	1,118811881	No	No	0	0	0	0	15	0	0	0	0	15	0	2	13	296	NA	NA	NA	NA	NA	NA
4	55	H	22,24392361	No	None	No	No	0	No	No	No	No	Week1	0	1	O2Conv	No	No	Feb_To_Jul	38,1	5,5	0,8	6,8	574	369	2	1,118811881	Yes	No	0	0	0	0	18	0	0	0	0	18	0	32	32	NA	NA	NA	NA	NA	NA	NA
4	36	H	NA	No	None	No	No	0	No	No	No	No	Week1	0	2	O2Conv	No	No	Feb_To_Jul	38,7	4,4	NA	5,2	1272	117	2	1,118811881	No	No	0	0	0	0	3	0	0	0	0	3	0	4	16	NA	NA	NA	NA	NA	NA	NA
4	40	H	NA	No	None	No	No	0	No	No	No	No	Week1	0	1	O2Conv	No	No	Feb_To_Jul	39	19,6	NA	7,6	1653	313	2	1,118811881	No	No	0	0	0	0	7	0	0	0	0	7	0	1	12	NA	NA	NA	NA	NA	NA	NA
4	56	H	27,10204082	Yes	Overweight	No	No	1	Yes	Yes	Yes	Yes	Week2+	1	3	O2Conv	No	No	Feb_To_Jul	37,7	7,1	1	10,5	743	176	4	1,118811881	Yes	No	1	1	1	1	8	1	0	0	1	8	2	26	NA	187	8	25	430	32	20	4500
4	69	H	25,35154137	Yes	Overweight	No	No	1	No	No	No	Yes	Week1	0	2	O2Conv	No	No	Feb_To_Jul	36,8	3,7	0,6	6,9	797	406	3	1,118811881	No	No	0	0	0	0	10	0	0	0	0	10	0	1	11	335	NA	NA	NA	NA	NA	NA
4	66	H	19,91836735	Yes	None	No	No	0	Yes	No	No	No	Week2+	0	2	O2Conv	No	No	Feb_To_Jul	36,2	11,7	1,2	5,5	654	316	3	1,118811881	Yes	No	0	0	0	0	9	1	0	0	1	9	1	20	29	154	7	23	337	38	26	7500
4	61	F	22,65625	No	None	No	Yes	0	No	No	No	No	Week1	0	2	O2Conv	No	No	Feb_To_Jul	38	9,2	1,2	6,5	1490	212	4	1,118811881	Yes	No	0	0	0	0	10	1	0	0	1	10	0	5	17	187	8	22	350	35	22	4500
4	66	H	27,47252747	Yes	Overweight	No	No	1	Yes	No	No	No	Week1	1	3	O2Conv	No	No	Feb_To_Jul	38,2	6,4	1,4	6,3	263	89	4	1,118811881	No	No	0	0	0	0	5	1	0	0	1	5	1	38	50	385	NA	NA	NA	NA	NA	NA
4	63	H	28,0600189	Yes	Overweight	No	No	0	No	No	No	No	Week1	0	2	O2Conv	No	No	Feb_To_Jul	38,5	8,9	1,4	7,9	1862	445	4	1,118811881	Yes	No	0	0	0	0	12	0	0	0	0	12	0	8	15	186	NA	NA	NA	NA	NA	NA
4	65	H	30,75636776	Yes	Morbid_Obesity	Yes	No	0	No	No	No	No	Week1	1	8	O2Conv	Yes	No	Feb_To_Jul	39	5,5	0,9	6,7	1449	137	4	1,118811881	No	No	1	1	1	1	7	0	0	0	1	7	4	4	8	63	10	24	450	62	32	7200
4	48	H	23,62028791	No	None	No	No	0	No	No	No	No	Week2+	1	5	O2Conv	Yes	No	Feb_To_Jul	38,9	8	1,6	7,5	1311	338	4	1,118811881	Yes	No	0	0	0	0	9	1	0	0	1	9	0	12	18	274	10	NA	400	39	26	9000
4	54	H	32,87197232	Yes	Morbid_Obesity	No	No	1	Yes	No	No	Yes	Week1	1	4	O2Conv	Yes	Yes	Feb_To_Jul	NA	5,2	1,3	5,3	21731	114	4	1,118811881	No	No	0	0	0	0	3	1	0	0	1	3	0	72	72	103	NA	NA	NA	NA	NA	NA
4	48	F	30,12048193	Yes	Morbid_Obesity	No	No	1	No	No	No	No	Week1	0	2	O2Conv	No	No	Feb_To_Jul	38	6,1	1,4	5,2	1148	179	3	0,178217822	No	Yes	0	0	0	0	10	1	0	0	0	10	2	3	10	258	NA	NA	NA	NA	NA	NA
4	39	H	31,60011491	Yes	Morbid_Obesity	No	Yes	0	No	No	No	No	Week1	0	7	O2Conv	Yes	No	Feb_To_Jul	38,9	10,5	2,8	7	1440	168	4	1,118811881	No	No	0	0	0	0	15	0	0	0	1	15	0	34	NA	165	10	NA	380	38	26	8000
4	64	H	NA	Yes	None	No	No	1	No	No	No	No	Week1	0	1	O2Conv	No	No	Feb_To_Jul	37	9,8	NA	7,9	2305	238	3	0,178217822	No	No	0	0	0	0	5	0	0	0	0	5	1	2	10	NA	NA	NA	NA	NA	NA	NA
4	62	H	NA	Yes	None	No	No	0	No	Yes	No	No	Week1	0	2	O2Conv	No	No	Feb_To_Jul	37,7	14,4	1,5	6	1128	215	4	1,118811881	No	Yes	0	0	0	0	12	0	0	0	0	12	1	7	14	317	NA	NA	NA	NA	NA	NA
4	53	F	29,3877551	Yes	Overweight	No	No	1	Yes	No	No	No	Week1	1	1	O2Conv	No	No	Feb_To_Jul	37	7,1	NA	7,2	636	300	4	0,178217822	No	No	0	0	0	0	15	0	0	0	0	15	4	1	7	NA	NA	NA	NA	NA	NA	NA
4	76	H	NA	No	None	No	No	0	No	No	No	No	Week1	0	2	O2Conv	No	No	Feb_To_Jul	37	18,5	1,2	6	481	308	4	0,178217822	No	No	0	0	0	0	3	0	0	0	0	3	0	1	14	247	NA	NA	NA	NA	NA	NA
4	34	H	30,64253567	Yes	Morbid_Obesity	No	No	0	No	No	No	No	Week1	0	2	O2Conv	No	No	Feb_To_Jul	37,5	12	0,7	7,2	630	461	4	0,178217822	Yes	No	0	0	0	0	6	1	0	0	1	6	0	22	32	122	10	25	400	38	20	3300
4	31	H	27,51338489	Yes	Overweight	No	No	1	No	No	No	No	Week1	0	2	O2Conv	No	No	Feb_To_Jul	38,7	9,2	1,4	7,8	567	236	4	0,178217822	Yes	No	0	0	0	0	2	0	0	0	0	2	1	7	13	145	NA	NA	NA	NA	NA	NA
4	60	F	47,11111111	Yes	Morbid_Obesity	No	No	1	Yes	No	No	No	Week1	1	7	O2Conv	Yes	No	Feb_To_Jul	37,9	11,4	0,8	7,1	455	269	4	0,178217822	Yes	No	0	0	0	0	10	0	1	0	1	10	1	55	NA	76	10	23	340	56	32	4750
4	56	H	30,99173554	Yes	Morbid_Obesity	Yes	No	1	Yes	No	No	Yes	Week1	1	7	O2Conv	Yes	No	Feb_To_Jul	38	7,6	2,9	8,4	556	304	4	0,178217822	Yes	No	1	1	1	1	14	1	0	0	1	14	0	6	6	127	10	22	440	35	26	8000
4	57	H	27,137414	Yes	Overweight	No	No	0	No	No	No	No	Week1	0	2	O2Conv	No	No	Feb_To_Jul	37	4,8	1,3	8,4	909	205	NA	0,178217822	No	No	0	0	0	0	11	0	0	0	0	11	1	9	NA	168	NA	NA	NA	NA	NA	NA
4	63	H	30,35404551	Yes	Morbid_Obesity	No	No	1	Yes	No	No	No	Week1	0	3	O2Conv	No	No	Feb_To_Jul	37,8	3,7	0,7	5,7	1434	137	4	0,178217822	No	Yes	0	0	0	0	3	1	0	0	0	3	1	6	NA	229	NA	NA	NA	NA	NA	NA
4	70	H	28,40533756	Yes	Overweight	No	No	1	No	No	No	No	Week1	1	6	O2Conv	Yes	Yes	Feb_To_Jul	36,8	7,3	2,2	7,6	868	256	4	0,178217822	No	No	1	1	1	1	11	1	0	0	1	11	0	15	15	121	NA	NA	NA	NA	NA	NA
4	63	F	37,46097815	Yes	Morbid_Obesity	No	Yes	1	Yes	No	No	Yes	Week1	1	2	O2Conv	No	No	Feb_To_Jul	39	4,6	3,5	6,4	148	346	4	0,178217822	Yes	No	0	0	0	0	16	0	1	0	1	16	1	24	52	59	12	29	300	62	24	6000
4	60	H	29,72651605	Yes	Overweight	No	No	1	Yes	No	No	Yes	Week1	0	2	O2Conv	No	No	Feb_To_Jul	39	7,6	NA	6,7	757	197	4	0,178217822	No	Yes	0	0	0	0	5	0	0	0	0	5	0	4	8	NA	NA	NA	NA	NA	NA	NA
4	59	F	25,71100827	Yes	Overweight	No	No	0	No	Yes	No	No	Week1	0	4	O2Conv	No	No	Feb_To_Jul	37,5	2,2	0,5	5,8	2269	94	4	0,178217822	Yes	No	1	1	1	1	7	1	0	0	0	7	2	2	4	145	NA	NA	NA	NA	NA	NA
4	70	H	29,71428571	Yes	Overweight	No	No	1	No	No	No	No	Week1	1	7	O2Conv	Yes	No	Feb_To_Jul	36,7	18,7	2	7,3	2573	507	NA	0,178217822	Yes	No	0	0	0	0	7	1	0	0	1	7	0	34	88	88	8	NA	430	45	30	7100
4	59	H	27,77670615	Yes	Overweight	No	No	1	No	Yes	No	Yes	Week1	1	11	O2Conv	Yes	No	Feb_To_Jul	36,9	5,3	1,4	4,9	4562	112	4	0,178217822	No	No	1	1	1	1	7	0	0	0	1	7	0	1	1	62	12	28	324	50	28	3100
4	73	H	23,14814815	Yes	None	Yes	No	1	No	No	No	No	Week1	0	2	O2Conv	No	No	Feb_To_Jul	38,1	8	2	8,1	1414	321	4	0,178217822	No	No	0	0	0	0	20	0	0	0	0	20	0	1	14	209	NA	NA	NA	NA	NA	NA
4	58	H	27,76465028	Yes	Overweight	No	No	1	No	Yes	No	Yes	Week1	1	5	O2Conv	No	Yes	Feb_To_Jul	37,8	0,8	1,1	7,9	1645	146	4	0,178217822	Yes	No	1	1	1	1	10	0	1	0	1	10	7	11	18	119	8	23	500	39	26	4100
4	49	H	33,80205516	Yes	Morbid_Obesity	No	No	1	No	No	No	No	Week1	0	1	O2Conv	No	No	Feb_To_Jul	37,2	5,1	NA	9,3	777	327	NA	0,178217822	Yes	No	0	0	0	0	17	0	0	0	0	17	2	7	12	NA	NA	NA	NA	NA	NA	NA
4	56	F	36,71875	Yes	Morbid_Obesity	No	No	1	No	Yes	No	Yes	Week2+	1	4	O2Conv	No	No	Feb_To_Jul	37,2	11,9	NA	7,8	2000	232	4	0,178217822	Yes	No	0	0	0	0	8	0	0	0	0	8	0	4	15	NA	NA	NA	NA	NA	NA	NA
4	60	F	24,77679525	Yes	None	No	No	0	No	Yes	No	No	Week2+	0	2	O2Conv	No	No	Feb_To_Jul	38	8,4	1	7,6	406	246	NA	0,178217822	No	Yes	0	0	0	0	9	1	1	0	1	9	2	11	17	204	8	18	300	22	28	6000
4	61	H	26,6727633	Yes	Overweight	No	No	0	No	No	No	No	Week1	0	2	O2Conv	No	No	Feb_To_Jul	37,5	13,7	1,4	7	2539	401	2	0,178217822	No	No	0	0	0	0	14	1	0	0	1	14	1	11	19	303	NA	NA	NA	NA	NA	NA
4	28	F	35,430839	Yes	Morbid_Obesity	No	No	0	No	No	No	No	Week1	0	1	O2Conv	No	No	Feb_To_Jul	37,9	4,3	NA	5,4	885	298	NA	0,178217822	No	No	0	0	0	0	7	1	0	0	0	7	1	4	8	NA	NA	NA	NA	NA	NA	NA
4	47	H	25,390625	Yes	Overweight	No	No	0	No	No	No	No	Week1	0	1	O2Conv	No	No	Feb_To_Jul	37,6	9,1	1,1	7,3	2764	282	NA	0,178217822	No	No	0	NA	0	0	11	1	0	0	0	11	0	4	NA	480	NA	NA	NA	NA	NA	NA
4	57	H	19,80251736	Yes	None	No	No	1	No	Yes	No	Yes	Week1	0	5	O2Conv	No	No	Feb_To_Jul	37,6	6,5	1	5,1	1238	139	4	0,178217822	Yes	No	0	0	0	0	15	0	0	0	0	15	1	13	29	166	NA	NA	NA	NA	NA	NA
4	67	F	28,28282828	Yes	Overweight	No	Yes	0	No	Yes	No	No	Week1	0	5	O2Conv	Yes	No	Feb_To_Jul	37	4,7	2	6,6	702	198	4	0,178217822	No	No	0	0	0	0	15	1	0	0	1	15	0	13	NA	220	12	NA	360	38	28	3000
4	63	H	27,75510204	Yes	Overweight	No	No	1	Yes	No	No	Yes	Week1	1	11	O2Conv	Yes	No	Feb_To_Jul	39,3	5	1,7	5,4	1075	108	4	0,178217822	No	No	1	1	1	1	5	0	0	0	1	5	1	4	NA	73	16	25	430	45	28	14000
4	57	F	NA	No	None	No	No	0	No	No	No	No	Week1	0	2	O2Conv	No	No	Feb_To_Jul	38,4	5,8	0,9	6,7	2462	397	NA	0,178217822	No	No	0	0	0	0	10	0	0	0	0	10	4	6	12	261	NA	NA	NA	NA	NA	NA
4	74	H	NA	Yes	None	No	No	1	No	No	No	No	Week1	0	4	O2Conv	No	No	Feb_To_Jul	37,8	6	0,8	3,8	NA	148	4	0,178217822	No	No	1	1	1	1	28	0	0	0	1	28	0	11	NA	182	NA	NA	NA	NA	NA	NA
4	62	H	34,375	Yes	Morbid_Obesity	No	No	1	Yes	No	No	No	Week1	0	1	O2Conv	No	No	Feb_To_Jul	37,7	3,6	NA	8,6	1310	200	4	0,178217822	No	No	0	0	0	0	38	0	0	0	0	38	20	3	28	NA	NA	NA	NA	NA	NA	NA
4	62	H	NA	Yes	None	No	No	1	No	No	No	No	Week1	0	1	O2Conv	No	No	Feb_To_Jul	37,5	13,6	1	5,2	1204	419	4	1,118811881	No	No	0	0	0	0	10	1	0	0	0	10	1	4	9	100	NA	NA	NA	NA	NA	NA
4	54	H	NA	No	None	No	No	0	No	No	No	No	Week1	0	2	O2Conv	No	No	Feb_To_Jul	36,7	8,4	1,1	7,8	3914	290	3	1,118811881	No	No	0	0	0	0	6	0	0	0	0	6	1	1	4	123	NA	NA	NA	NA	NA	NA
4	57	F	23,80540166	Yes	None	No	No	1	Yes	Yes	No	Yes	Week1	0	2	O2Conv	No	No	Feb_To_Jul	38,2	3,4	NA	6,4	507	237	4	0,178217822	Yes	No	0	0	0	0	31	1	0	0	0	31	4	9	NA	NA	NA	NA	NA	NA	NA	NA
4	64	F	29,00059488	Yes	Overweight	No	No	1	Yes	Yes	No	No	Week2+	0	1	O2Conv	No	No	Feb_To_Jul	NA	4	0,7	7,9	NA	242	2	1,118811881	No	No	0	0	0	0	9	0	0	0	0	9	7	9	15	NA	NA	NA	NA	NA	NA	NA
4	61	F	NA	Yes	None	No	No	1	Yes	No	No	Yes	Week1	0	4	O2Conv	No	No	Feb_To_Jul	NA	11,3	0,5	5,8	NA	255	4	0,178217822	No	No	0	0	0	0	4	0	0	0	0	4	0	1	4	102	NA	NA	NA	NA	NA	NA
4	69	H	26,07897153	Yes	Overweight	Yes	No	0	No	No	No	No	Week1	1	10	O2Conv	Yes	No	Feb_To_Jul	36,6	41,1	1,4	5,7	1448	635	4	0,178217822	No	No	1	1	1	1	0	0	0	0	1	0	0	13	NA	88	6	20	350	39	28	3000
4	68	H	24,56747405	Yes	None	No	No	1	No	No	No	Yes	Week1	1	11	O2Conv	No	Yes	Feb_To_Jul	36,7	10,5	1,2	6,5	2912	300	4	0,178217822	Yes	No	1	1	1	1	10	1	0	0	1	10	0	14	NA	64	8	22	400	37	28	3200
4	54	F	32,79194476	Yes	Morbid_Obesity	No	No	0	No	No	No	No	Week1	0	6	O2Conv	Yes	No	Feb_To_Jul	38,3	3,8	1,2	6,3	358	280	4	0,178217822	Yes	No	0	0	0	0	3	0	0	0	1	3	0	20	28	161	8	18	325	44	25	5500
4	56	H	23,38868656	Yes	None	No	No	0	No	Yes	No	No	Week1	1	8	O2Conv	Yes	No	Feb_To_Jul	37	3,2	0,8	8,2	5565	132	2	0,178217822	No	No	1	1	1	1	17	0	0	0	1	17	0	1	9	106	10	24	420	37	30	8000
4	64	H	23,14814815	Yes	None	No	No	0	Yes	No	No	No	Week1	0	2	O2Conv	No	No	Feb_To_Jul	23,2	9,1	NA	6,4	NA	170	2	1,118811881	No	No	0	0	0	0	11	0	0	0	0	11	1	2	7	NA	NA	NA	NA	NA	NA	NA
4	57	H	35,45997884	Yes	Morbid_Obesity	No	No	0	No	No	No	No	Week1	0	3	O2Conv	No	No	Jul_To_Jan	37,4	8,8	NA	5,2	NA	205	2	-1,00990099	Yes	No	0	0	0	0	11	0	0	0	0	11	3	3	9	NA	NA	NA	NA	NA	NA	NA
4	50	F	28,06642387	Yes	Overweight	No	No	0	No	No	No	No	Week1	0	6	O2Conv	No	No	Feb_To_Jul	38,6	9,8	1,8	8,6	1356	397	4	0,178217822	Yes	No	0	0	0	0	14	1	0	0	1	14	0	21	26	125	8	24	360	32	46	7000
4	52	H	29,06592681	Yes	Overweight	No	No	0	No	No	No	No	Week1	0	1	O2Conv	No	No	Feb_To_Jul	36,3	6,6	NA	5,2	455	330	3	0,178217822	Yes	No	1	1	0	1	17	0	0	0	1	17	0	35	NA	NA	NA	NA	NA	NA	NA	NA
4	41	F	27,47170713	Yes	Overweight	No	No	1	No	No	No	No	Week1	0	3	O2Conv	No	No	Feb_To_Jul	NA	NA	NA	NA	NA	NA	NA	1,118811881	No	No	0	0	0	0	NA	0	0	0	1	NA	NA	9	NA	NA	NA	NA	NA	NA	NA	NA
4	55	F	22,86253448	Yes	None	No	Yes	0	No	Yes	No	No	Week1	0	1	O2Conv	No	No	Feb_To_Jul	38,2	3,4	0,3	7,5	306	358	2	0,178217822	Yes	No	0	0	0	0	23	1	0	0	1	23	10	6	24	NA	8	22	400	29	26	3400
4	68	F	36,88888889	Yes	Morbid_Obesity	No	No	1	Yes	Yes	Yes	Yes	Week1	3	4	O2Conv	Yes	No	Feb_To_Jul	36,8	8,8	0,6	7,6	3151	199	1	0,178217822	Yes	No	1	1	1	1	7	0	0	0	1	7	1	12	NA	NA	8	24	350	39	30	6400
4	58	H	32,87197232	Yes	Morbid_Obesity	No	No	1	Yes	Yes	Yes	No	Week1	0	1	O2Conv	No	No	Feb_To_Jul	40	13	1,4	6,8	1230	205	1	0,178217822	Yes	No	0	0	0	0	11	1	1	0	1	11	1	30	39	NA	NA	NA	NA	NA	NA	NA
4	58	H	23,14814815	Yes	None	No	No	1	No	Yes	Yes	No	Week1	0	5	O2Conv	Yes	No	Feb_To_Jul	38	3,3	1	8,8	6461	44	4	-1,801980198	Yes	No	1	1	0	1	23	1	0	0	1	23	9	30	NA	NA	NA	NA	NA	NA	NA	NA
4	51	F	26,98961938	Yes	Overweight	No	No	0	No	Yes	No	No	Week1	1	2	O2Conv	Yes	No	Feb_To_Jul	39,6	4,6	0,6	6,7	NA	155	0	-1,752475248	No	No	0	0	0	0	6	1	0	0	1	6	1	19	NA	NA	11	24	NA	NA	NA	NA
4	61	H	30,93043808	Yes	Morbid_Obesity	No	No	0	No	No	No	No	Week1	0	1	O2Conv	No	No	Feb_To_Jul	37	7,9	0,6	7	3275	409	4	-1,752475248	Yes	No	0	0	0	0	14	1	0	0	1	14	6	9	22	NA	14	24	NA	NA	NA	NA
4	61	H	31,63739669	Yes	Morbid_Obesity	No	No	0	No	Yes	No	No	Week1	0	1	O2Conv	No	No	Jul_To_Jan	38,4	17,2	0,8	5,8	316	206	0	-1,801980198	Yes	No	0	0	0	0	3	0	0	0	0	3	1	3	13	NA	NA	NA	NA	NA	NA	NA
4	68	H	NA	Yes	None	No	No	1	Yes	Yes	No	No	Week2+	1	2	O2Conv	No	No	Jul_To_Jan	36,5	10,5	0,9	7,5	563	129	4	-1,851485149	Yes	No	0	0	0	0	9	0	0	0	0	9	3	1	17	NA	NA	NA	NA	NA	NA	NA
4	26	F	29,13631634	Yes	Overweight	No	Yes	0	Yes	No	No	No	Week1	0	12	O2Conv	Yes	No	Jul_To_Jan	37,7	5,2	2,2	7,5	563	354	4	-1,851485149	Yes	No	0	0	0	0	4	1	0	0	1	4	0	11	18	75	10	19	276	45	22	5500
4	18	H	29,28390291	Yes	Overweight	No	No	0	No	No	No	No	Week2+	0	1	O2Conv	No	No	Jul_To_Jan	38,1	7,2	NA	7,4	NA	236	2	-1,851485149	Yes	No	0	0	0	0	9	1	0	0	0	9	1	2	9	NA	NA	NA	NA	NA	NA	NA
4	70	H	23,93948099	Yes	None	No	No	1	Yes	No	No	No	Week1	3	8	O2Conv	Yes	No	Jul_To_Jan	38,8	17,6	4,1	7	NA	221	2	-1,851485149	Yes	No	0	0	0	0	0	1	0	0	1	0	0	10	25	NA	NA	NA	NA	NA	NA	NA
4	77	H	22,49134948	Yes	None	No	No	1	No	Yes	Yes	No	Week1	0	1	O2Conv	No	No	Jul_To_Jan	37,6	5,4	NA	4,4	1893	219	2	-1,851485149	Yes	No	0	0	0	0	34	0	0	0	0	34	7	3	50	NA	NA	NA	NA	NA	NA	NA
4	69	H	22,49134948	Yes	None	Yes	No	0	No	Yes	No	No	Week1	0	14	O2Conv	Yes	No	Jul_To_Jan	39,6	22,2	0,8	7	2745	39	4	-1,851485149	Yes	No	0	0	0	0	6	1	0	0	1	6	1	11	33	106	NA	NA	NA	NA	32	NA
4	49	H	28,73469388	Yes	Overweight	No	No	0	No	Yes	No	No	Week1	0	3	O2Conv	No	No	Jul_To_Jan	38,5	5,6	NA	8,6	352	145	4	-1,851485149	Yes	No	0	0	0	0	10	0	0	0	0	10	1	2	6	NA	NA	NA	NA	NA	NA	NA
4	61	H	32,92871901	Yes	Morbid_Obesity	No	No	1	Yes	No	No	No	Week1	0	2	O2Conv	No	No	Jul_To_Jan	36,4	8	NA	8,8	684	209	4	-1,158415842	Yes	No	0	0	0	0	12	0	0	0	0	12	1	2	9	NA	NA	NA	NA	NA	NA	NA
4	72	F	24,22145329	No	None	No	No	0	No	No	No	No	Week1	0	1	O2Conv	No	No	Jul_To_Jan	37	7,8	1,5	7	NA	337	4	-1,158415842	Yes	No	0	0	0	0	14	0	0	0	0	14	0	5	8	NA	NA	NA	NA	NA	NA	NA
4	59	H	27,77777778	Yes	Overweight	No	No	1	No	No	No	No	Week1	0	1	O2Conv	No	No	Jul_To_Jan	37,8	9,1	1,1	5,7	NA	412	4	-1,158415842	Yes	No	0	0	0	0	10	1	0	0	0	10	0	4	6	NA	NA	NA	NA	NA	NA	NA
4	65	H	23,80879705	No	None	No	No	0	No	No	No	No	Week1	0	2	O2Conv	No	No	Jul_To_Jan	37,3	4,3	0,6	6,4	542	112	4	-1,158415842	Yes	No	0	0	0	0	10	0	0	0	0	10	2	1	7	NA	NA	NA	NA	NA	NA	NA
4	59	H	28,08163265	Yes	Overweight	No	No	1	Yes	No	No	No	Week1	0	8	O2Conv	Yes	No	Jul_To_Jan	37,2	5,4	2	7,2	NA	274	4	-1,158415842	Yes	No	0	0	0	0	7	0	0	0	1	7	2	12	22	75	6	18	390	43	18	7500
4	59	H	28,40054796	Yes	Overweight	No	No	0	No	No	No	No	Week1	0	2	O2Conv	No	No	Jul_To_Jan	37,3	6,8	1,2	6,5	2731	162	3	-1,158415842	Yes	No	0	0	0	0	12	1	1	0	0	12	0	7	9	NA	NA	NA	NA	NA	NA	NA
4	65	H	28,71047932	Yes	Overweight	No	No	0	No	No	No	No	Week1	0	8	O2Conv	No	No	Jul_To_Jan	38,9	5,1	0,9	8	1286	156	4	-1,158415842	Yes	No	0	0	0	0	3	1	1	0	1	3	0	16	26	77	NA	NA	NA	NA	NA	NA
4	72	H	30,8112461	Yes	Morbid_Obesity	No	No	1	Yes	No	No	No	Week1	0	12	O2Conv	Yes	No	Jul_To_Jan	39,2	12,1	2,3	7	983	306	4	-1,158415842	Yes	No	0	0	0	0	3	1	0	0	1	3	0	16	24	65	NA	NA	NA	NA	NA	NA
4	68	H	NA	Yes	None	No	No	0	No	Yes	No	No	Week2+	3	13	O2Conv	Yes	Yes	Jul_To_Jan	37,2	10	2,8	5,3	5601	18	4	-1,158415842	Yes	No	1	1	1	1	9	1	0	0	1	9	5	9	NA	82	NA	NA	NA	NA	NA	NA
4	69	H	30,44982699	Yes	Morbid_Obesity	No	No	1	No	No	No	No	Week1	0	12	O2Conv	Yes	No	Jul_To_Jan	37,5	8,2	5,5	6,9	2717	171	4	-1,158415842	Yes	No	0	0	0	0	2	1	0	0	1	2	0	20	28	72	NA	NA	NA	NA	NA	NA
4	63	H	19,26717144	No	None	No	No	0	No	No	No	No	Week1	0	12	O2Conv	Yes	No	Jul_To_Jan	37,8	12,4	0,9	7,2	1578	249	4	-1,158415842	Yes	No	1	1	1	1	7	1	0	0	1	7	0	15	NA	51	8	20	350	20	52	6000
4	54	H	26,2345679	Yes	Overweight	No	No	0	No	No	No	No	Week1	0	1	O2Conv	No	No	Jul_To_Jan	37	7,1	0,7	8,9	1743	432	4	-1,158415842	Yes	No	0	0	0	0	13	0	0	0	0	13	1	0	9	NA	NA	NA	NA	NA	NA	NA
4	72	F	20,2020202	Yes	None	No	No	0	No	Yes	No	No	Week1	0	3	O2Conv	No	No	Jul_To_Jan	37,5	6,6	0,9	5,7	316	105	4	-1,158415842	Yes	No	0	0	0	0	4	0	0	0	0	4	4	1	39	NA	NA	NA	NA	NA	NA	NA
4	52	F	NA	Yes	None	No	No	1	No	No	No	No	Week1	0	1	O2Conv	No	No	Jul_To_Jan	36,9	8,2	0,9	7,6	1448	223	2	-0,663366337	Yes	No	0	0	0	0	11	0	0	0	0	11	1	3	9	NA	NA	NA	NA	NA	NA	NA
4	76	F	NA	Yes	None	No	Yes	1	No	No	Yes	No	Week1	0	2	O2Conv	No	No	Jul_To_Jan	37,2	11,9	0,9	8	1120	380	4	-0,663366337	Yes	No	0	1	1	1	3	1	1	0	0	3	0	4	25	NA	NA	NA	NA	NA	NA	NA
4	62	F	24,8015873	Yes	None	No	No	0	Yes	No	No	No	Week1	0	7	NA	Yes	No	Jul_To_Jan	38,2	5,5	NA	6,8	572	143	4	-0,663366337	Yes	No	1	1	1	1	10	1	0	0	1	10	0	19	NA	NA	8	26	390	24	52	7200
4	65	F	30,99173554	Yes	Morbid_Obesity	No	No	0	No	No	No	No	Week1	0	2	NA	No	No	Jul_To_Jan	38,9	6,8	1,2	8,5	NA	304	4	-0,663366337	Yes	No	0	0	0	0	5	1	0	0	0	5	0	10	22	160	NA	NA	NA	NA	NA	NA
4	54	H	38,47661994	Yes	Morbid_Obesity	No	No	1	No	Yes	No	No	Week2+	1	3	O2Conv	Yes	Yes	Jul_To_Jan	37,2	12,6	0,7	8,9	1766	174	4	-0,663366337	Yes	No	0	0	0	0	9	1	0	0	1	9	5	33	63	NA	10	23	500	20	46	6000
4	56	H	25,92592593	Yes	Overweight	No	No	0	No	No	No	No	Week1	0	1	O2Conv	No	No	Jul_To_Jan	37,5	7,2	2	8,1	1224	186	4	-0,663366337	Yes	No	0	0	0	0	4	0	0	0	0	4	0	3	10	NA	NA	NA	NA	NA	NA	NA
4	63	H	20,45114618	Yes	None	No	No	1	Yes	Yes	No	No	Week1	0	4	O2Conv	No	No	Jul_To_Jan	37	3,1	1,4	6,6	3330	88	4	-0,663366337	Yes	No	1	1	1	1	7	1	0	0	1	7	0	21	NA	NA	NA	NA	NA	NA	NA	NA
4	73	F	26,42356982	Yes	Overweight	No	No	1	No	Yes	No	No	Week1	0	4	O2Conv	Yes	No	Jul_To_Jan	36,6	6,8	NA	5,4	3283	82	NA	-0,663366337	Yes	No	0	0	0	0	20	1	0	0	1	20	20	32	NA	NA	NA	NA	NA	NA	NA	NA
4	55	F	31,24876389	Yes	Morbid_Obesity	No	Yes	0	No	Yes	No	No	Week1	0	4	O2Conv	No	No	Jul_To_Jan	37,6	4,2	1,7	8,4	265	58	3	-0,663366337	Yes	No	0	0	0	0	11	1	0	0	0	11	6	8	25	NA	NA	NA	NA	NA	NA	NA
4	68	F	35,546875	Yes	Morbid_Obesity	No	Yes	1	Yes	No	No	Yes	Week1	1	3	NA	Yes	No	Jul_To_Jan	37,6	7,6	1,9	7,3	127	357	4	-0,663366337	Yes	No	0	0	0	0	5	1	0	0	1	5	5	53	NA	64	8	25	340	28	40	3100
4	68	F	32,87197232	Yes	Morbid_Obesity	No	No	1	Yes	No	No	No	Week1	0	2	O2Conv	No	No	Jul_To_Jan	38,6	12,7	0,8	6,9	1188	261	4	-0,663366337	Yes	No	0	0	0	0	13	1	0	0	0	13	1	9	17	NA	NA	NA	NA	NA	NA	NA
4	80	H	29,06592681	Yes	Overweight	No	No	1	Yes	No	Yes	Yes	Week2+	1	3	NA	No	No	Jul_To_Jan	37,7	6,5	1,3	6,4	1012	220	4	-0,663366337	Yes	No	0	1	0	1	8	1	0	0	0	8	4	0	9	60	NA	NA	NA	NA	NA	NA
4	41	H	24,48979592	Yes	None	No	No	1	No	Yes	No	Yes	Week1	2	4	NA	No	No	Jul_To_Jan	38,2	8,9	NA	7,9	3492	392	2	-0,663366337	Yes	No	0	0	0	0	11	1	0	0	0	11	0	6	14	NA	NA	NA	NA	NA	NA	NA
4	74	H	23,05772569	Yes	None	No	No	1	Yes	No	No	No	Week1	0	2	O2Conv	No	No	Jul_To_Jan	37,5	3,9	1,7	6,8	4030	182	2	-0,663366337	Yes	No	0	0	0	0	7	1	0	0	0	7	1	7	20	44	NA	NA	NA	NA	NA	NA
4	63	H	29,3877551	Yes	Overweight	No	No	1	No	Yes	No	Yes	Week2+	2	5	NA	Yes	Yes	Jul_To_Jan	36,7	2,9	0,7	5,8	209	125	2	-0,663366337	Yes	No	1	1	0	1	8	1	0	0	1	8	5	52	NA	200	NA	NA	NA	NA	NA	NA
4	76	H	27,74474832	Yes	Overweight	No	No	1	Yes	No	No	No	Week1	0	2	O2Conv	No	No	Jul_To_Jan	36,4	5,1	1,5	4,9	1287	234	1	-0,663366337	Yes	No	0	0	0	0	11	0	0	0	0	11	1	4	12	NA	NA	NA	NA	NA	NA	NA
4	60	F	NA	Yes	None	No	No	1	Yes	Yes	No	Yes	Week1	2	5	O2Conv	No	No	Jul_To_Jan	37,8	7,1	NA	5,5	NA	91	1	-0,663366337	Yes	No	0	0	0	0	1	0	0	0	0	1	4	2	20	NA	NA	NA	NA	NA	NA	NA
4	65	H	38,62236267	Yes	Morbid_Obesity	No	No	1	No	Yes	No	Yes	Week1	3	15	O2Conv	Yes	Yes	Jul_To_Jan	39	3,4	0,9	7	7793	144	4	-0,663366337	Yes	No	1	1	0	1	11	1	0	0	1	11	7	31	NA	50	12	NA	430	30	42	8000
4	76	H	NA	Yes	None	No	No	1	Yes	No	No	No	Week2+	1	2	O2Conv	Yes	No	Jul_To_Jan	36,8	5,4	NA	7,6	729	174	4	-0,663366337	Yes	No	1	1	1	1	9	0	0	0	1	9	1	13	NA	66	8	20	400	24	42	7000
4	68	H	21,10726644	Yes	None	No	No	0	No	Yes	No	No	Week1	0	2	O2Conv	No	No	Jul_To_Jan	39,2	8,6	2,9	5,5	803	225	2	-0,663366337	Yes	No	0	0	1	1	10	0	0	0	0	10	10	1	19	NA	NA	NA	NA	NA	NA	NA
4	71	F	26,91272587	Yes	Overweight	No	No	1	Yes	No	No	No	Week1	3	5	O2Conv	Yes	Yes	Jul_To_Jan	37,5	12,6	1,8	6,1	395	121	4	-0,663366337	Yes	No	1	1	1	1	5	1	0	0	1	5	1	16	NA	NA	NA	NA	NA	NA	NA	NA
4	61	H	28,39506173	Yes	Overweight	No	No	1	No	Yes	No	No	Week1	0	9	NA	Yes	No	Jul_To_Jan	37,8	9,7	2,5	7,2	1490	219	4	-0,663366337	Yes	No	1	1	1	1	7	1	0	0	1	7	4	16	NA	112	NA	NA	NA	NA	NA	NA
4	67	F	25,78125	Yes	Overweight	No	No	0	No	No	No	No	Week1	0	2	O2Conv	No	No	Jul_To_Jan	36,1	7	1,8	6,8	794	196	1	-0,663366337	Yes	No	0	0	0	0	13	0	0	0	0	13	6	3	12	NA	NA	NA	NA	NA	NA	NA
4	65	F	31,8877551	Yes	Morbid_Obesity	No	No	1	No	No	No	No	Week1	0	8	HFNO	Yes	No	Jul_To_Jan	38,1	5,9	0,9	6,2	549	191	4	-1,00990099	Yes	No	0	0	0	0	26	1	1	0	1	26	16	0	21	44	8	NA	360	32	50	5500
4	73	H	26,87854442	Yes	Overweight	No	No	1	No	No	Yes	Yes	Week2+	2	8	NA	Yes	No	Jul_To_Jan	37,8	11,4	1,1	7,1	231	246	4	-0,663366337	Yes	No	1	1	1	1	9	1	0	0	1	9	0	24	NA	117	NA	NA	NA	NA	NA	NA
4	70	H	24,05693475	No	None	No	Yes	0	No	No	No	No	Week1	0	2	O2Conv	No	No	Jul_To_Jan	37,5	13,2	1,3	8,3	1097	295	4	-1,00990099	Yes	No	0	0	0	0	11	1	0	0	0	11	1	10	15	NA	NA	NA	NA	NA	NA	NA
4	75	H	24,91349481	Yes	None	No	No	1	No	Yes	Yes	No	Week1	0	12	NA	Yes	No	Jul_To_Jan	38,2	3,9	1,3	6,3	1049	200	4	-1,00990099	Yes	No	1	1	1	1	7	1	0	0	1	7	0	8	NA	89	NA	NA	NA	NA	NA	NA
4	72	H	27,6816609	Yes	Overweight	No	No	1	No	No	Yes	No	Week1	0	12	NA	Yes	No	Jul_To_Jan	37,2	15,7	1	7,3	1985	459	4	-1,00990099	Yes	No	0	1	1	1	18	1	0	0	1	18	8	26	NA	63	12	NA	450	32	61	7500
4	54	F	26,75386445	Yes	Overweight	No	No	0	No	Yes	No	No	Week1	0	4	O2Conv	Yes	No	Jul_To_Jan	38,2	3,7	1,8	5,6	3637	73	4	-1,00990099	Yes	No	1	1	0	1	19	1	0	0	1	19	15	36	NA	NA	NA	NA	NA	NA	NA	NA
4	47	F	36,73094582	Yes	Morbid_Obesity	No	No	1	No	No	No	No	Week1	0	2	O2Conv	No	No	Jul_To_Jan	36,6	6,2	1	5,8	271	384	3	-1,00990099	Yes	No	0	0	0	0	5	1	0	0	0	5	1	2	6	130	NA	NA	NA	NA	NA	NA
4	63	H	33,9100346	Yes	Morbid_Obesity	No	No	1	Yes	Yes	No	No	Week1	0	2	NA	No	No	Jul_To_Jan	36,2	4,3	1,8	7,6	426	276	2	-1,00990099	Yes	No	0	0	0	0	7	1	0	0	0	7	0	8	10	144	NA	NA	NA	NA	NA	NA
4	70	H	29,58881747	Yes	Overweight	Yes	No	1	Yes	No	Yes	Yes	Week1	3	11	O2Conv	Yes	Yes	Jul_To_Jan	37	6,5	0,7	7,5	544	153	3	-1,00990099	Yes	No	1	1	0	1	7	1	0	0	1	7	2	29	NA	133	7	NA	625	17	40	8200
4	61	F	26,953125	Yes	Overweight	No	No	1	Yes	No	No	No	Week1	0	12	NA	Yes	No	Jul_To_Jan	36,6	8,3	1	12	961	406	2	-1,00990099	Yes	No	0	0	0	0	6	1	0	0	1	6	0	13	21	63	NA	NA	NA	NA	NA	NA
4	72	F	NA	Yes	None	No	No	1	No	No	No	No	Week2+	0	12	O2Conv	Yes	No	Jul_To_Jan	39	5,4	1,2	5,7	631	240	2	-1,00990099	Yes	No	0	0	1	1	9	1	0	0	1	9	0	12	19	53	NA	NA	NA	NA	NA	NA
4	77	H	NA	Yes	None	No	No	1	No	No	Yes	No	Week1	1	2	O2Conv	No	No	Jul_To_Jan	38,5	8,1	1,9	7,5	NA	261	2	-1,00990099	Yes	No	0	0	0	0	4	1	0	0	0	4	0	11	25	NA	NA	NA	NA	NA	NA	NA
4	66	H	27,77442338	Yes	Overweight	No	No	0	No	Yes	No	No	Week1	0	2	O2Conv	Yes	No	Jul_To_Jan	39,6	6	1,9	7,9	4022	239	2	-1,00990099	Yes	No	0	0	0	0	4	1	0	0	1	4	3	21	38	NA	NA	NA	NA	NA	NA	NA
4	76	H	NA	Yes	None	No	No	1	No	No	No	No	Week1	1	3	O2Conv	No	No	Jul_To_Jan	38	12,8	1,7	8,2	690	276	4	-1,00990099	Yes	No	0	0	0	0	7	1	0	0	0	7	0	23	NA	NA	NA	NA	NA	NA	NA	NA
4	85	H	NA	Yes	None	Yes	No	1	Yes	Yes	Yes	Yes	Week1	0	2	O2Conv	No	No	Jul_To_Jan	35,8	9,9	3,2	5,1	632	310	3	-1,00990099	Yes	No	0	0	0	0	11	0	0	0	0	11	6	1	NA	NA	NA	NA	NA	NA	NA	NA
4	83	F	26,34649403	Yes	Overweight	No	No	1	Yes	No	No	No	Week1	0	2	O2Conv	No	No	Jul_To_Jan	37	10,8	1,8	5,5	406	364	4	-1,00990099	Yes	No	0	0	0	0	13	0	0	0	0	13	0	2	15	NA	NA	NA	NA	NA	NA	NA
4	72	F	NA	Yes	None	Yes	No	1	No	No	No	No	Week1	3	7	O2Conv	No	No	Jul_To_Jan	37,2	11,3	1,5	2,5	75	114	4	-1,702970297	Yes	No	1	1	1	1	5	0	1	0	0	5	3	4	NA	NA	NA	NA	NA	NA	NA	NA
4	58	H	29,41176471	Yes	Overweight	No	No	0	No	Yes	No	No	Week1	0	2	O2Conv	Yes	No	Jul_To_Jan	37,8	113,6	0,5	4,7	812	151	4	-1,702970297	Yes	No	0	0	0	0	3	1	0	0	1	3	0	16	23	NA	8	22	NA	NA	NA	NA
4	46	H	24,85907356	No	None	No	No	0	No	No	No	No	Week1	0	3	O2Conv	Yes	No	Jul_To_Jan	38,1	9,2	1,5	5,2	1404	142	4	-1,702970297	Yes	No	0	0	0	0	4	1	0	0	1	4	0	16	NA	NA	10	22	375	26	39	9000
4	37	H	28,59675713	Yes	Overweight	No	Yes	0	No	No	No	No	Week1	0	2	O2Conv	No	No	Jul_To_Jan	37,2	14,9	1,1	7,8	5921	319	4	-1,158415842	Yes	No	0	0	0	0	12	0	0	0	0	12	2	2	8	NA	NA	NA	NA	NA	NA	NA
4	57	H	35,45997884	Yes	Morbid_Obesity	No	No	0	No	No	No	No	Week1	0	3	O2Conv	No	No	Jul_To_Jan	37,4	8,8	NA	5,2	NA	205	2	-1,00990099	Yes	No	0	0	0	0	11	0	0	0	0	11	3	3	9	NA	NA	NA	NA	NA	NA	NA
3	37	H	27,99036281	Yes	Overweight	No	No	1	Yes	Yes	No	Yes	Week1	1	11	O2Conv	Yes	Yes	Feb_To_Jul	36,2	14,2	5,9	10,6	NA	347	4	1,175965665	Yes	No	1	1	1	1	14	0	0	0	1	14	12	2	14	101	NA	NA	NA	NA	NA	NA
3	33	H	17,30103806	Yes	None	No	No	0	Yes	No	No	No	Week1	1	13	O2Conv	Yes	No	Feb_To_Jul	36,6	9,3	2,4	7	NA	175	0	1,175965665	No	No	1	1	1	1	4	0	0	0	1	4	2	7	9	291	14	NA	400	44	34	3500
3	49	H	29,2184076	Yes	Overweight	No	No	1	No	No	No	No	Week1	1	15	O2Conv	Yes	Yes	Feb_To_Jul	37,5	17,8	2,1	8,5	NA	58	3	1,175965665	No	No	1	1	1	1	6	0	0	0	1	6	1	10	11	110	14	NA	450	65	32	500
3	70	H	42,49046133	Yes	Morbid_Obesity	No	No	1	Yes	No	No	No	Week1	1	10	O2Conv	No	Yes	Feb_To_Jul	39,2	8,3	2	11,1	NA	149	2	1,175965665	No	No	1	1	1	1	4	0	0	0	1	4	1	12	13	176	15	60	455	51	54	0
3	36	H	23,24380165	Yes	None	Yes	No	0	No	No	No	No	Week2+	1	3	O2Conv	No	No	Feb_To_Jul	37,7	7,3	1,2	6,9	NA	318	2	1,175965665	No	No	1	1	1	1	9	0	0	0	0	9	9	6	15	253	NA	NA	NA	35	50	0
3	92	H	31,48148148	Yes	Morbid_Obesity	No	No	0	No	No	No	No	Week1	1	9	O2Conv	Yes	No	Feb_To_Jul	35,3	7,4	1,7	7	NA	242	2	1,175965665	No	No	0	0	0	0	7	0	0	0	1	7	0	30	NA	243	12	NA	450	44	45	2250
3	72	H	33,41240937	Yes	Morbid_Obesity	No	No	0	No	No	No	No	Week1	0	1	O2Conv	No	No	Feb_To_Jul	38,3	3,5	1,1	5,2	NA	148	1	1,175965665	No	No	0	0	0	0	12	0	0	0	0	12	2	1	7	292	NA	NA	NA	31	41	0
3	58	H	27,77427093	Yes	Overweight	No	No	1	No	No	No	No	Week1	1	10	O2Conv	Yes	Yes	Feb_To_Jul	37	3,2	2,4	5,6	NA	125	2	1,175965665	No	No	1	1	1	1	5	0	0	0	1	5	2	7	9	145	15	28	425	55	37	1500
3	64	H	29,32098765	Yes	Overweight	No	No	1	No	Yes	No	No	Week1	1	9	O2Conv	Yes	No	Feb_To_Jul	37,4	4,8	1,8	6	6018	141	3	1,175965665	No	No	0	0	0	0	6	0	0	0	1	6	0	17	46	76	14	27	425	44	24	1500
3	65	H	30,40529253	Yes	Morbid_Obesity	No	No	0	No	No	No	No	Week2+	1	NA	O2Conv	No	No	Feb_To_Jul	36,6	5,8	1,5	6,8	NA	408	2	1,175965665	No	No	0	0	0	0	8	0	0	0	0	8	5	1	14	243	NA	NA	NA	NA	NA	NA
3	64	H	28,30599506	Yes	Overweight	No	No	1	No	No	No	No	Week1	1	6	O2Conv	Yes	Yes	Feb_To_Jul	36,4	15	1,7	6,9	2063	300	2	1,175965665	No	No	1	1	1	1	10	0	0	0	1	10	2	22	24	225	NA	NA	NA	NA	NA	NA
3	76	H	21,70792339	Yes	None	No	No	0	Yes	Yes	No	No	Week1	1	2	O2Conv	No	No	Feb_To_Jul	39	23,3	2,1	7,2	1652	272	2	1,175965665	No	No	0	0	0	0	7	0	0	0	1	7	0	21	40	345	10	30	420	39	24	NA
3	71	F	81,63265306	Yes	Morbid_Obesity	No	No	1	No	No	No	No	Week1	1	7	O2Conv	Yes	No	Feb_To_Jul	38,2	5,1	2	6	964	174	2	1,175965665	No	No	0	0	0	0	4	0	0	0	1	4	0	29	NA	186	12	24	390	47	22	500
3	68	H	83,30129437	Yes	Morbid_Obesity	No	No	1	Yes	No	No	No	Week2+	1	3	O2Conv	No	No	Feb_To_Jul	38,4	10,9	1,5	7,6	NA	201	0	1,175965665	No	No	0	0	0	0	8	0	0	0	0	8	1	2	12	463	NA	NA	NA	15	25	0
3	49	F	21,2244898	No	None	No	No	0	No	No	No	No	Week1	1	7	O2Conv	Yes	No	Feb_To_Jul	37,2	12,2	1,7	8,2	1353	280	1	1,175965665	No	No	0	0	0	0	10	0	0	0	1	10	5	14	26	168	14	26	325	42	29	1750
3	59	H	42,45577523	Yes	Morbid_Obesity	No	No	1	Yes	No	No	No	Week1	1	10	O2Conv	Yes	Yes	Feb_To_Jul	37,7	6,1	2,1	8	NA	226	2	1,175965665	Yes	No	1	1	1	1	11	0	0	0	1	11	1	16	17	122	14	28	440	41	23	2500
3	52	F	30,48780488	Yes	Morbid_Obesity	No	No	1	Yes	Yes	Yes	No	Week2+	1	8	O2Conv	Yes	No	Feb_To_Jul	39,7	7,7	2,7	7,9	2106	208	4	1,175965665	No	No	0	0	0	0	9	0	0	0	1	9	4	21	40	112	20	34	360	42	28	1000
3	73	F	34,765625	Yes	Morbid_Obesity	No	Yes	0	No	No	No	No	Week1	1	4	O2Conv	No	No	Feb_To_Jul	38,7	6,4	1,9	6,3	NA	182	4	1,175965665	No	No	0	0	0	0	6	0	0	0	1	6	0	14	21	100	15	32	380	NA	22	1500
3	92	F	25,35154137	Yes	Overweight	No	No	0	No	Yes	No	No	Week1	1	2	O2Conv	No	No	Feb_To_Jul	36,3	8,9	1,3	5,4	NA	270	2	1,175965665	No	No	0	0	0	0	11	0	0	0	1	11	2	2	9	195	3	25	NA	36	21	0
3	55	H	30,07116843	Yes	Morbid_Obesity	No	No	1	No	Yes	Yes	No	Week1	1	6	O2Conv	Yes	Yes	Feb_To_Jul	39	4,5	1	8,2	1827	65	4	1,175965665	No	No	1	1	1	1	5	0	0	0	1	5	1	12	13	124	20	31	450	37	24	3250
3	59	H	19,80534178	No	None	No	No	0	No	No	No	No	Week1	1	3	O2Conv	Yes	No	Feb_To_Jul	37,4	6	1,7	NA	NA	208	2	1,175965665	No	No	0	0	0	0	10	0	0	0	1	10	4	12	23	85	13	29	410	41	20	500
3	77	H	33,69005153	Yes	Morbid_Obesity	No	No	0	No	No	No	No	Week1	1	8	O2Conv	Yes	Yes	Feb_To_Jul	39,7	4,2	1,4	6,9	6009	210	4	1,175965665	No	No	0	0	0	0	13	0	0	0	1	13	3	9	NA	162	16	28	490	43	20	4000
3	61	H	33,203125	Yes	Morbid_Obesity	No	No	0	No	No	No	No	Week1	1	9	O2Conv	Yes	No	Feb_To_Jul	36,6	4,2	1,9	4,1	NA	91	3	1,175965665	No	No	0	0	0	0	11	0	0	0	1	11	2	23	33	267	5	17	360	39	26	1500
3	63	H	28,73174689	Yes	Overweight	No	No	0	Yes	No	No	No	Week1	1	10	O2Conv	Yes	Yes	Feb_To_Jul	39,2	8,9	2	7,3	NA	134	4	1,175965665	No	No	1	1	1	1	5	0	0	0	1	5	0	3	3	180	10	25	305	41	25	2000
3	45	F	24,69135802	No	None	No	No	0	No	No	No	No	Week2+	1	9	O2Conv	Yes	No	Feb_To_Jul	39	13,4	2,4	5,9	2226	183	2	1,175965665	No	No	0	NA	0	0	8	0	0	0	1	8	3	17	NA	116	12	NA	375	42	28	4500
3	48	H	27,77777778	Yes	Overweight	No	No	0	No	No	No	No	Week1	1	9	O2Conv	Yes	No	Feb_To_Jul	37,9	6	1,4	5,6	7745	138	2	1,175965665	No	No	0	0	0	0	7	0	0	0	1	7	1	11	22	130	12	31	NA	33	30	3750
3	69	H	34,35064077	Yes	Morbid_Obesity	No	No	1	Yes	No	No	Yes	Week1	1	12	O2Conv	Yes	Yes	Feb_To_Jul	37,8	21,8	1,3	4,1	617	250	3	1,175965665	No	No	1	1	1	1	6	0	0	0	1	6	6	10	16	116	20	NA	425	37	21	1500
3	63	H	29,01234568	Yes	Overweight	No	No	0	No	No	No	No	Week1	1	3	O2Conv	No	No	Feb_To_Jul	38,4	10,2	1,9	7,3	NA	170	2	1,175965665	No	No	0	0	0	0	7	0	0	0	0	7	0	6	17	NA	NA	NA	NA	39	19	1000
3	41	H	24,39105884	No	None	No	No	0	No	No	No	No	Week1	0	3	O2Conv	No	No	Feb_To_Jul	36	7,3	1	7,9	992	139	1	1,175965665	No	No	0	0	0	0	5	0	0	0	0	5	1	3	10	186	NA	NA	NA	42	28	0
3	61	F	25,18078512	Yes	Overweight	No	No	0	No	No	No	No	Week1	0	5	O2Conv	No	No	Feb_To_Jul	37,9	4	1	4,2	NA	93	0	1,175965665	No	No	0	0	0	0	5	0	0	0	0	5	0	2	6	377	NA	NA	NA	NA	NA	NA
3	76	H	30,86419753	Yes	Morbid_Obesity	No	No	0	No	No	No	No	Week1	1	8	O2Conv	Yes	No	Feb_To_Jul	40	10,3	1,8	7,8	840	383	4	1,175965665	No	No	0	NA	0	0	11	1	0	0	1	11	0	22	NA	111	14	29	440	46	27	2500
3	83	H	42,67642128	Yes	Morbid_Obesity	No	No	0	No	No	No	No	Week1	1	7	O2Conv	Yes	No	Feb_To_Jul	39,2	8,8	1	6,8	NA	242	2	1,175965665	No	No	0	0	0	0	10	0	0	0	1	10	0	19	8	171	12	23	450	45	20	500
3	42	F	16,44691757	No	None	No	No	0	No	No	No	No	Week1	0	3	O2Conv	No	No	Feb_To_Jul	37,8	4,8	1,2	6,3	2496	149	0	1,175965665	No	No	1	1	1	1	5	0	0	0	0	5	1	6	7	127	NA	NA	NA	26	41	0
3	95	H	42,93830096	Yes	Morbid_Obesity	No	No	0	No	No	No	No	Week1	1	4	O2Conv	No	Yes	Feb_To_Jul	36,6	23,7	0,8	7,5	1584	375	4	1,175965665	No	No	0	NA	0	0	6	0	0	0	1	6	4	28	NA	110	12	41	480	62	30	2000
3	65	H	22,63467632	Yes	None	No	No	0	Yes	No	No	No	Week1	1	4	O2Conv	Yes	No	Feb_To_Jul	38,5	8,2	2,3	5,3	934	129	3	1,175965665	No	No	0	0	0	0	11	0	0	0	1	11	1	23	13	61	12	25	440	43	26	1750
3	68	H	31,91930799	Yes	Morbid_Obesity	No	No	0	No	No	No	No	Week1	0	7	O2Conv	Yes	No	Feb_To_Jul	38,2	5,1	1,6	7,8	3561	184	4	1,175965665	No	No	0	0	0	0	21	0	1	0	1	21	5	6	15	189	NA	23	480	43	24	1500
3	56	H	28,72678773	Yes	Overweight	No	No	1	Yes	Yes	Yes	No	Week2+	1	5	O2Conv	No	No	Feb_To_Jul	38,7	2,3	1,4	5,4	NA	28	0	1,175965665	No	No	0	0	0	0	8	0	0	0	0	8	2	2	17	118	NA	NA	NA	40	40	0
3	55	H	28,90625	Yes	Overweight	No	No	1	No	No	No	No	Week2+	1	2	O2Conv	No	No	Feb_To_Jul	38,1	9,1	1,3	7,3	NA	293	2	1,175965665	No	No	0	0	0	0	8	1	0	0	0	8	2	13	26	147	NA	NA	NA	33	25	500
3	67	F	38,36873541	Yes	Morbid_Obesity	No	Yes	0	No	No	No	No	Week1	1	11	O2Conv	Yes	No	Feb_To_Jul	37,8	3,6	2,8	5,7	NA	240	4	1,175965665	No	No	0	0	0	0	10	0	0	0	1	10	0	9	NA	94	14	25	368	56	30	3750
3	67	F	34,60207612	Yes	Morbid_Obesity	No	No	0	Yes	No	No	No	Week2+	0	1	O2Conv	No	No	Feb_To_Jul	38,8	4,6	1,7	6,2	1128	161	3	1,175965665	No	No	0	0	0	0	8	0	0	0	0	8	0	1	7	173	NA	NA	NA	NA	NA	NA
3	46	H	26,8744961	Yes	Overweight	No	No	1	No	Yes	No	No	Week1	1	9	O2Conv	Yes	No	Feb_To_Jul	36,6	15,1	1,5	2,1	NA	62	1	1,175965665	No	No	1	1	1	1	7	0	0	0	1	7	0	8	8	208	14	24	465	49	26	2250
3	54	H	29,0174472	Yes	Overweight	No	No	0	No	No	No	No	Week1	0	2	O2Conv	No	No	Feb_To_Jul	37,4	4,3	1,3	7,8	3000	208	4	1,175965665	No	No	0	0	0	0	10	1	0	0	0	10	2	8	19	93	NA	NA	NA	40	43	0
3	66	H	35,98615917	Yes	Morbid_Obesity	No	No	1	No	No	No	No	Week2+	1	17	O2Conv	Yes	Yes	Feb_To_Jul	37,7	62,9	3,3	8,2	2454	272	4	1,175965665	No	No	0	0	0	0	8	0	0	0	1	8	1	9	NA	70	16	30	420	87	NA	NA
3	57	H	37,32568903	Yes	Morbid_Obesity	No	No	1	No	No	No	Yes	Week2+	1	6	O2Conv	Yes	Yes	Feb_To_Jul	38,7	5	1,3	5,7	5094	201	3	1,175965665	No	No	1	1	1	1	9	0	0	0	1	9	5	7	12	82	15	25	415	41	28	1250
3	64	H	42,21453287	Yes	Morbid_Obesity	No	No	0	No	No	No	No	Week1	1	20	O2Conv	No	No	Feb_To_Jul	38	16,5	1,3	8,5	3878	285	4	1,175965665	No	No	0	0	0	0	16	0	0	0	1	16	1	9	NA	73	NA	NA	NA	NA	NA	NA
3	50	H	20,89795918	No	None	No	No	0	No	No	No	No	Week1	1	11	O2Conv	Yes	No	Feb_To_Jul	38,1	17	2	6,7	758	330	3	1,175965665	No	No	0	1	1	1	11	0	0	0	1	11	3	22	11	335	8	20	420	45	37	2500
3	50	H	33,73250126	Yes	Morbid_Obesity	No	No	0	Yes	No	No	No	Week1	1	7	O2Conv	Yes	No	Feb_To_Jul	37,5	9,5	2,5	6,7	NA	163	2	1,175965665	No	No	1	1	1	1	5	0	0	0	1	5	0	4	4	257	14	24	430	51	31	2500
3	67	F	28,59675713	Yes	Overweight	No	No	0	Yes	No	No	No	Week1	0	2	O2Conv	No	No	Feb_To_Jul	36,5	7,8	1,1	NA	1353	270	4	1,175965665	No	No	0	0	0	0	5	0	1	0	0	5	4	2	10	207	NA	NA	NA	44	35	0
3	64	H	29,72651605	Yes	Overweight	No	No	1	Yes	No	No	No	Week1	1	2	O2Conv	No	No	Feb_To_Jul	37	3,8	0,8	6,2	1832	171	2	1,175965665	No	No	0	0	0	0	11	1	0	0	0	11	4	2	14	162	NA	NA	NA	40	21	0
3	66	H	28,68514468	Yes	Overweight	No	No	1	No	Yes	No	Yes	Week2+	1	6	O2Conv	Yes	No	Feb_To_Jul	37,4	4,9	1,5	7,4	2226	187	4	1,175965665	Yes	No	1	1	1	1	8	0	0	0	1	8	5	8	13	159	14	27	523	40	23	0
3	50	F	37,55838909	Yes	Morbid_Obesity	No	No	1	No	No	No	No	Week1	1	7	O2Conv	Yes	No	Feb_To_Jul	36,8	17,4	1,2	9,2	NA	231	3	1,175965665	No	No	1	1	1	1	5	0	0	0	1	5	0	1	1	101	12	30	353	72	32	1000
3	46	H	37,18207349	Yes	Morbid_Obesity	No	No	1	Yes	No	No	No	Week1	1	10	O2Conv	Yes	Yes	Feb_To_Jul	38,5	5,7	1,8	7,7	366	120	4	1,175965665	No	No	0	0	0	0	11	1	0	0	1	11	2	9	NA	73	12	27	460	47	25	2500
3	67	F	27,75510204	Yes	Overweight	No	No	0	Yes	No	No	No	Week1	1	1	O2Conv	Yes	No	Feb_To_Jul	37	6,7	1,7	7,3	1128	229	3	1,175965665	No	No	0	0	0	0	10	0	1	0	1	10	2	14	7	107	12	24	327	59	32	1500
3	47	H	32,8731098	Yes	Morbid_Obesity	No	No	0	No	No	No	No	Week2+	1	8	O2Conv	Yes	Yes	Feb_To_Jul	39,6	7,4	1,6	NA	NA	402	4	1,175965665	No	No	1	1	1	1	8	0	1	0	1	8	1	3	4	102	12	28	444	70	41	3500
3	66	H	27,14158239	Yes	Overweight	No	Yes	0	No	No	No	No	Week1	1	8	O2Conv	Yes	No	Feb_To_Jul	37,5	6,9	4,2	7,3	695	167	2	1,175965665	No	No	0	NA	0	0	4	0	1	0	1	4	0	27	NA	54	8	30	414	61	32	5500
3	54	F	31,8877551	Yes	Morbid_Obesity	No	No	1	No	No	No	No	Week1	1	7	O2Conv	Yes	No	Feb_To_Jul	37,5	9,4	1,5	6,8	346	184	4	1,175965665	No	No	0	0	0	0	7	1	0	0	1	7	2	33	3	138	12	26	390	44	25	1500
3	63	H	27,54820937	Yes	Overweight	No	No	0	No	No	No	No	Week1	1	6	O2Conv	Yes	No	Feb_To_Jul	37	5,3	2,5	6,7	3809	198	3	1,175965665	No	No	1	1	1	1	11	0	0	0	1	11	4	18	22	163	10	32	391	50	30	1000
3	62	H	25,35154137	Yes	Overweight	No	No	1	No	No	No	No	Week1	1	7	O2Conv	Yes	Yes	Feb_To_Jul	38,1	13,5	1,3	9,2	2342	439	3	1,175965665	No	No	1	1	1	1	14	1	0	0	1	14	0	8	8	129	12	29	410	56	26	2000
3	68	H	32,45567772	Yes	Morbid_Obesity	No	No	0	No	No	No	No	Week2+	1	7	O2Conv	Yes	No	Feb_To_Jul	39,5	13,8	1,7	9,7	6342	242	2	1,175965665	No	No	1	1	1	1	8	0	0	0	1	8	2	28	30	160	10	22	420	41	24	2000
3	52	F	19,62323391	No	None	No	No	0	No	No	No	No	Week1	0	2	O2Conv	No	No	Feb_To_Jul	35,7	13,6	1,3	8,3	NA	480	2	1,175965665	No	No	0	0	0	0	15	1	0	0	0	15	2	3	12	110	NA	NA	NA	38	27	250
3	60	H	30,04081633	Yes	Morbid_Obesity	No	No	1	No	No	No	Yes	Week1	1	2	O2Conv	Yes	No	Feb_To_Jul	39,7	11,1	1,5	NA	1784	272	2	1,175965665	No	No	0	NA	0	0	7	1	1	0	1	7	0	13	NA	122	10	24	480	43	25	3000
3	88	H	27,35884546	Yes	Overweight	No	No	0	No	No	No	No	Week1	1	4	O2Conv	No	No	Feb_To_Jul	37,4	3,7	1,1	5,2	1795	156	3	1,175965665	No	No	0	NA	0	0	4	0	0	0	1	4	1	31	NA	112	12	29	417	38	29	2000
3	67	H	27,39817568	Yes	Overweight	No	No	0	No	No	No	No	Week1	1	8	O2Conv	Yes	No	Feb_To_Jul	36,6	26,7	2,8	10,9	993	315	4	1,175965665	No	No	0	0	0	0	13	0	0	0	1	13	9	9	NA	172	NA	NA	NA	NA	NA	NA
3	50	H	25,60553633	Yes	Overweight	No	No	0	No	No	No	No	Week1	1	7	O2Conv	Yes	No	Feb_To_Jul	36,1	11,1	1,5	8,3	NA	307	4	1,175965665	No	No	0	0	0	0	16	1	0	0	1	16	2	12	5	150	10	21	400	41	30	3000
3	58	H	24,16326531	Yes	None	No	No	1	No	No	Yes	No	Week1	1	3	O2Conv	Yes	No	Feb_To_Jul	38,4	5,8	2,2	7,2	17656	123	2	1,175965665	No	No	0	NA	0	0	13	1	0	1	1	13	4	30	NA	101	10	31	373	74	28	2500
3	51	H	28,73469388	Yes	Overweight	Yes	No	1	Yes	Yes	Yes	Yes	Week1	1	10	O2Conv	Yes	No	Feb_To_Jul	37,8	7,1	3,3	7,6	NA	159	4	1,175965665	Yes	No	1	1	1	1	7	0	1	0	1	7	4	1	5	140	10	30	580	56	32	2250
3	52	H	26,171875	Yes	Overweight	No	No	1	No	No	No	No	Week2+	1	3	O2Conv	Yes	No	Feb_To_Jul	37,1	4,3	2,3	5,6	3119	135	4	1,175965665	No	No	1	1	1	1	9	1	0	0	1	9	2	13	15	143	10	20	435	49	26	4500
3	54	H	18,9370029	No	None	No	No	0	No	No	No	No	Week1	0	8	O2Conv	Yes	No	Feb_To_Jul	37,9	6	1,5	7,3	NA	131	4	1,175965665	No	No	0	0	0	0	12	0	0	0	1	12	2	28	2	137	8	23	377	26	40	500
3	65	H	47,87896198	Yes	Morbid_Obesity	No	No	1	Yes	No	No	No	Week1	1	3	O2Conv	No	No	Feb_To_Jul	37,8	8,8	1,2	5,9	791	201	3	1,175965665	No	No	0	NA	0	0	10	1	1	0	0	10	1	0	NA	324	NA	NA	NA	34	25	0
3	63	H	36,88888889	Yes	Morbid_Obesity	No	No	0	No	No	No	No	Week1	1	5	O2Conv	Yes	No	Feb_To_Jul	37,4	8,5	2	6,9	5414	223	4	1,175965665	No	No	0	NA	0	0	16	1	1	0	1	16	2	16	NA	130	12	27	425	42	30	2500
3	48	H	21,60493827	Yes	None	No	Yes	1	No	No	No	No	Week1	1	4	O2Conv	Yes	No	Feb_To_Jul	37,8	8,5	1,9	5,9	1316	210	3	1,175965665	No	No	1	1	1	1	15	1	0	0	1	15	1	7	8	89	14	24	270	50	28	3000
3	68	H	36,33217993	Yes	Morbid_Obesity	No	No	1	No	No	No	No	Week1	1	13	O2Conv	Yes	No	Feb_To_Jul	36,5	17,5	7,8	1,9	783	191	4	-0,369098712	No	No	0	0	0	0	7	0	0	0	1	7	0	5	NA	79	8	25	453	51	33	3000
3	56	H	17,95918367	Yes	None	No	No	1	Yes	Yes	Yes	No	Week1	1	5	O2Conv	No	No	Feb_To_Jul	36,6	15,5	0,9	8,6	NA	301	4	-0,369098712	Yes	Yes	0	NA	0	0	6	1	1	0	0	6	2	1	NA	120	NA	NA	NA	32	40	1000
3	80	H	23,93898977	Yes	None	No	No	0	Yes	No	No	No	Week1	1	7	O2Conv	Yes	No	Feb_To_Jul	36,6	10,3	1,6	7,2	NA	518	3	-0,369098712	No	No	0	0	0	0	16	0	1	0	1	16	6	7	9	115	10	26	411	44	24	1500
3	67	H	28,40818411	Yes	Overweight	No	No	0	No	No	No	No	Week1	1	4	O2Conv	Yes	No	Feb_To_Jul	39,4	11,7	2,3	5,5	1873	299	4	-0,369098712	No	No	0	0	0	0	13	1	0	0	1	13	4	13	10	78	8	24	426	58	30	2750
3	74	H	31,34693878	Yes	Morbid_Obesity	No	No	1	No	No	No	No	Week1	1	3	O2Conv	Yes	No	Feb_To_Jul	38,8	7,1	1,7	8,6	NA	175	4	-0,369098712	No	Yes	0	NA	0	0	16	0	1	0	1	16	7	7	NA	193	12	24	430	45	25	1500
3	72	H	26,7299275	Yes	Overweight	No	No	0	Yes	No	No	No	Week1	1	7	O2Conv	Yes	No	Feb_To_Jul	35,7	121,5	2,1	4,2	1176	228	4	-0,369098712	No	Yes	0	NA	0	0	7	0	1	0	1	7	3	19	NA	124	12	24	486	45	28	3500
3	66	H	33,4251607	Yes	Morbid_Obesity	No	No	0	No	No	No	No	Week1	1	7	O2Conv	Yes	No	Feb_To_Jul	39	15,7	2,1	9	3283	318	4	-0,369098712	No	No	0	0	0	0	21	0	0	0	1	21	8	9	NA	79	16	28	430	61	33	0
3	85	H	29,75778547	Yes	Overweight	No	No	0	No	No	No	No	Week2+	0	2	O2Conv	No	No	Feb_To_Jul	38	8,3	0,9	NA	NA	211	4	-0,369098712	No	No	0	0	0	0	8	0	0	0	0	8	3	2	11	176	NA	NA	NA	NA	35	0
3	63	H	36,05191476	Yes	Morbid_Obesity	No	No	0	No	No	No	No	Week1	1	9	O2Conv	Yes	No	Feb_To_Jul	39,9	7,4	1,2	5,6	1414	116	3	-0,369098712	No	No	0	0	0	0	14	0	0	0	1	14	0	9	NA	193	12	25	437	50	25	1250
3	59	H	20,10916403	No	None	No	No	0	No	No	No	No	Week1	1	3	O2Conv	Yes	Yes	Feb_To_Jul	38,2	5,4	1,5	6,5	2391	100	4	-0,369098712	No	No	0	0	0	0	16	1	0	0	1	16	7	9	NA	96	12	28	325	57	32	4000
3	65	H	19,39058172	No	None	No	No	0	No	No	No	No	Week1	1	9	O2Conv	No	Yes	Feb_To_Jul	36,4	17,5	2,4	8,6	NA	252	2	-0,369098712	No	No	0	0	0	0	13	0	0	0	1	13	8	9	NA	100	12	34	NA	NA	NA	NA
3	72	H	24,69135802	Yes	None	No	No	0	Yes	No	No	No	Week1	1	3	O2Conv	No	No	Feb_To_Jul	37,9	5,5	1,6	6,3	NA	229	3	-0,369098712	No	No	0	0	0	0	10	1	0	0	0	10	0	4	NA	127	NA	NA	NA	41	29	0
3	71	F	25,71166208	Yes	Overweight	No	No	1	Yes	Yes	No	Yes	Week1	1	6	O2Conv	Yes	Yes	Feb_To_Jul	37,1	18,3	5,2	NA	1809	235	4	-0,369098712	No	No	1	1	1	1	19	0	0	0	1	19	0	8	8	66	NA	NA	NA	NA	NA	NA
3	63	F	26,29656684	Yes	Overweight	No	No	0	No	No	No	No	Week2+	1	17	O2Conv	Yes	Yes	Feb_To_Jul	37	15,6	7,7	3,6	17814	123	2	-0,369098712	No	No	1	1	1	1	8	0	0	0	1	8	1	7	8	41	10	23	388	67	34	4000
3	59	H	38,54111729	Yes	Morbid_Obesity	No	No	1	No	Yes	No	No	Week1	1	5	O2Conv	No	No	Feb_To_Jul	38,7	4,6	1,2	7,4	16025	209	4	-0,369098712	No	Yes	0	0	0	0	7	1	0	0	1	7	0	9	NA	113	10	26	480	62	34	4500
3	58	H	34,08065756	Yes	Morbid_Obesity	No	No	0	Yes	Yes	No	No	Week1	1	7	O2Conv	No	Yes	Feb_To_Jul	36,5	4,4	0,2	9,5	4010	66	2	-0,369098712	Yes	No	1	1	1	1	6	0	1	0	1	6	NA	13	36	230	14	26	300	58	34	500
3	65	H	26,55596594	Yes	Overweight	No	No	0	Yes	Yes	No	Yes	Week1	1	8	O2Conv	Yes	No	Feb_To_Jul	37,5	14,9	2,4	8,7	1420	138	4	-0,369098712	Yes	No	0	0	0	0	21	1	0	0	1	21	18	9	NA	70	12	30	430	70	34	3000
3	50	H	50,87496162	Yes	Morbid_Obesity	No	No	1	Yes	No	No	No	Week1	1	4	O2Conv	Yes	No	Feb_To_Jul	36,8	7,7	2,1	8,5	2147	270	4	-0,369098712	No	No	0	NA	0	0	24	1	1	0	1	24	3	16	NA	89	10	21	480	52	30	1500
3	57	F	17,75568182	No	None	No	No	0	No	No	No	No	Week2+	1	1	O2Conv	Yes	No	Feb_To_Jul	36,8	7,8	2	6,8	1924	268	2	-0,369098712	No	Yes	0	0	0	0	8	1	0	0	1	8	1	9	NA	240	8	23	361	45	30	1750
3	46	H	26,10656224	Yes	Overweight	No	No	0	No	No	No	No	Week2+	0	3	O2Conv	No	No	Feb_To_Jul	38,3	10,2	1,3	7,3	1439	172	2	-0,369098712	No	No	0	NA	0	0	8	1	0	0	0	8	1	6	NA	165	NA	NA	NA	45	38	1000
3	56	H	28,72008325	Yes	Overweight	No	No	0	Yes	Yes	No	Yes	Week1	1	4	O2Conv	Yes	No	Feb_To_Jul	39,1	3,4	2,4	7,2	2393	391	3	-0,369098712	Yes	Yes	1	1	1	1	10	1	0	0	1	10	5	6	11	81	10	31	385	41	29	2500
3	53	F	49,6000992	Yes	Morbid_Obesity	No	Yes	1	Yes	No	No	Yes	Week1	1	4	O2Conv	Yes	No	Feb_To_Jul	36,8	8,7	1,6	7,3	936	255	3	-0,369098712	No	Yes	0	0	0	0	14	1	0	0	1	14	3	9	NA	111	12	23	300	47	32	2000
3	77	F	66,11570248	Yes	Morbid_Obesity	No	No	1	No	No	No	No	Week1	0	3	O2Conv	Yes	No	Feb_To_Jul	40	8,6	0,9	7,4	282	157	3	-0,369098712	No	No	0	NA	0	0	7	1	0	0	0	7	0	5	NA	67	NA	NA	NA	43	37	0
3	51	H	28,3446712	Yes	Overweight	Yes	No	1	Yes	No	No	No	Week1	1	4	O2Conv	Yes	No	Feb_To_Jul	37	5,6	1,7	5,9	795	184	4	-0,369098712	No	No	1	1	1	1	5	1	0	0	1	5	3	9	12	76	10	27	370	32	33	1500
3	67	H	29,0174472	Yes	Overweight	No	No	1	Yes	No	No	No	Week1	1	2	O2Conv	Yes	No	Feb_To_Jul	37,5	7,5	1,1	7,4	788	312	4	-0,369098712	No	No	0	NA	0	0	23	0	1	0	1	23	13	10	NA	140	10	NA	400	40	20	500
3	69	F	28,39506173	Yes	Overweight	No	No	1	No	No	No	No	Week1	0	10	O2Conv	Yes	No	Feb_To_Jul	33,1	9,6	3,6	5,6	586	34	4	-0,369098712	No	No	0	0	0	0	29	0	0	0	1	29	10	9	NA	148	NA	NA	NA	NA	NA	NA
3	84	H	30,93043808	Yes	Morbid_Obesity	No	No	0	No	No	No	No	Week1	1	3	O2Conv	Yes	No	Feb_To_Jul	37,1	17,2	1,9	6,5	4193	259	3	-0,369098712	No	No	0	0	0	0	10	0	1	1	1	10	3	9	NA	69	10	21	450	42	25	1500
3	52	H	26,17383255	Yes	Overweight	No	No	0	No	No	No	No	Week1	1	3	O2Conv	Yes	No	Feb_To_Jul	37,5	7,6	1,4	6,7	908	184	4	-0,369098712	No	No	0	NA	0	0	7	1	0	1	1	7	2	8	NA	93	10	NA	420	48	15	1500
3	75	H	29,75778547	Yes	Overweight	No	No	0	No	No	No	No	Week1	0	3	O2Conv	Yes	No	Feb_To_Jul	36	7,3	1,6	6,8	1417	184	4	-0,369098712	No	No	0	NA	0	0	13	1	0	1	0	13	6	0	NA	120	NA	NA	NA	39	21	500
3	62	H	37,69093434	Yes	Morbid_Obesity	No	No	1	No	No	No	No	Week1	1	11	O2Conv	No	Yes	Feb_To_Jul	37,1	8,5	NA	6,3	NA	266	3	-0,369098712	Yes	No	0	0	0	0	31	0	0	0	1	31	NA	9	NA	NA	NA	NA	NA	NA	NA	NA
3	46	F	30,46875	Yes	Morbid_Obesity	No	No	0	No	No	No	No	Week1	1	7	O2Conv	Yes	No	Feb_To_Jul	37,8	3,6	1,7	5	NA	108	4	-0,369098712	No	No	0	0	0	0	7	0	0	0	1	7	3	9	NA	67	10	23	280	37	25	3500
3	67	H	19,92512982	Yes	None	No	No	1	No	No	No	Yes	Week1	1	5	O2Conv	Yes	No	Feb_To_Jul	38	11,3	0,9	7,5	978	237	3	-0,369098712	No	No	0	0	0	0	3	0	1	1	1	3	2	9	NA	146	8	23	350	35	25	2000
3	46	H	26,87494751	Yes	Overweight	No	No	0	Yes	No	No	No	Week1	1	11	O2Conv	No	Yes	Feb_To_Jul	37,1	24,8	NA	6,7	11789	117	4	-0,369098712	No	No	0	0	0	0	12	0	0	0	1	12	10	9	NA	NA	12	28	200	40	30	3500
3	75	H	37,34186862	Yes	Morbid_Obesity	No	No	0	No	No	No	No	Week1	1	3	O2Conv	No	No	Feb_To_Jul	37,9	12,8	1,2	7,8	1609	193	2	-0,369098712	No	Yes	0	NA	0	0	6	1	0	0	0	6	6	2	NA	167	NA	NA	NA	NA	NA	NA
3	67	F	21,67125803	Yes	None	No	No	1	No	No	No	No	Week2+	0	3	O2Conv	No	No	Feb_To_Jul	37,7	13,3	1,7	7,7	1527	494	2	-0,369098712	No	No	0	NA	0	0	9	1	0	0	0	9	2	3	NA	149	NA	NA	NA	43	28	500
1	67	H	22,09317005	Yes	None	No	No	0	No	Yes	No	No	Week1	0	8	O2Conv	No	No	Feb_To_Jul	38,2	5,9	1,2	5,9	300	103	3	1,330882353	No	No	1	1	1	1	6	1	0	0	1	6	1	7	8	202	3	35	400	60	22	2650
1	75	H	32,87070855	Yes	Morbid_Obesity	No	No	0	No	No	No	No	Week1	0	3	O2Conv	No	No	Feb_To_Jul	39,2	12,6	1,5	10,2	NA	169	2	1,330882353	No	No	1	1	1	1	7	1	0	0	1	7	0	20	20	111	NA	NA	NA	36	35	1150
1	59	F	24,67550027	Yes	None	No	No	1	No	No	No	No	Week1	0	4	O2Conv	No	No	Feb_To_Jul	38,6	8,4	0,8	7,5	NA	599	4	1,330882353	No	No	0	0	0	0	5	0	0	0	1	5	0	18	31	108	7	24	580	64	22	3100
1	74	H	28,37821519	Yes	Overweight	No	No	1	Yes	No	No	No	Week2+	0	4	O2Conv	No	No	Feb_To_Jul	36,9	13	1,3	5	NA	285	2	1,330882353	No	No	1	1	1	1	8	0	0	0	1	8	0	16	16	66	8	25	570	50	22	3015
1	72	H	31,34693878	Yes	Morbid_Obesity	No	No	0	Yes	No	No	No	Week1	0	4	O2Conv	No	Yes	Feb_To_Jul	39,3	9,5	1	6	1493	200	4	1,330882353	No	No	1	1	0	1	11	1	0	0	1	11	3	32	35	68	NA	NA	NA	33	35	1100
1	58	H	18,41565028	No	None	No	No	0	No	No	No	No	Week1	0	2	O2Conv	No	No	Feb_To_Jul	37,2	11,8	2,7	NA	1024	168	2	1,330882353	No	No	0	0	0	0	7	1	0	0	1	7	1	9	NA	248	NA	NA	NA	33	50	1200
1	29	H	34,89439853	Yes	Morbid_Obesity	No	No	0	No	No	No	No	Week1	0	3	O2Conv	No	No	Feb_To_Jul	38	6,5	0,9	6,3	1056	233	4	1,330882353	No	No	0	0	0	0	10	1	0	0	0	10	0	7	14	112	NA	NA	NA	38	35	1100
1	72	F	36,33240851	Yes	Morbid_Obesity	No	No	1	Yes	No	No	No	Week2+	0	5	O2Conv	Yes	No	Feb_To_Jul	36,7	7,2	1,9	NA	NA	232	3	1,330882353	No	No	1	1	1	1	8	0	0	0	1	8	0	5	5	78	8	26	470	48	18	3450
1	57	H	22,34351559	No	None	No	No	0	No	No	No	No	Week1	0	4	O2Conv	No	No	Feb_To_Jul	37,4	11,7	1	7,8	2475	162	4	1,330882353	No	No	0	0	0	0	18	1	0	0	0	18	0	7	23	86	NA	NA	NA	36	32	1100
1	58	H	26,85185185	Yes	Overweight	No	No	0	No	No	No	No	Week2+	0	4	O2Conv	No	No	Feb_To_Jul	39	4,7	1,2	6,8	1157	214	4	1,330882353	No	No	0	0	0	0	8	1	0	0	1	8	0	30	30	98	NA	NA	NA	41	19	1200
1	50	H	22,22222222	Yes	None	No	No	1	Yes	No	No	No	Week1	0	5	O2Conv	No	Yes	Feb_To_Jul	36,9	2,5	1,5	NA	11061	116	2	1,330882353	No	No	0	0	0	0	7	1	0	0	1	7	2	9	45	50	8	22	570	42	18	5705
1	69	H	26,89232314	Yes	Overweight	No	No	1	No	No	No	No	Week1	1	9	O2Conv	Yes	No	Feb_To_Jul	38,5	15,1	1,1	6,7	1115	209	3	1,330882353	No	No	0	0	0	0	5	0	0	0	1	5	0	32	32	67	6	23	520	38	15	2298
1	75	H	35,00319922	Yes	Morbid_Obesity	Yes	No	1	No	No	No	No	Week1	1	5	O2Conv	Yes	Yes	Feb_To_Jul	39	4,8	1,1	4,5	NA	167	4	1,330882353	No	No	1	1	1	1	6	0	0	0	1	6	0	12	12	63	7	18	480	43	18	2475
1	83	F	23,37472608	Yes	None	No	No	1	Yes	No	Yes	No	Week1	0	3	O2Conv	No	No	Feb_To_Jul	38,6	6,1	1,8	6,9	886	225	2	1,330882353	No	No	0	0	0	0	10	1	0	0	0	10	5	8	27	72	NA	NA	NA	26	35	1525
1	75	H	25,30864198	Yes	Overweight	No	No	0	Yes	No	No	No	Week1	0	3	O2Conv	No	No	Feb_To_Jul	37,8	4	0,9	5,6	NA	157	4	1,330882353	No	No	0	0	0	0	6	1	0	0	0	6	5	12	38	220	NA	NA	NA	32	18	1100
1	71	H	32,40740741	Yes	Morbid_Obesity	No	No	1	No	No	No	No	Week1	1	8	O2Conv	No	No	Feb_To_Jul	36,6	11,6	2,4	6	1156	147	3	1,330882353	No	No	1	1	1	1	10	0	0	0	1	10	0	9	9	55	8	16	550	40	32	1850
1	64	H	34,52708907	Yes	Morbid_Obesity	No	Yes	1	No	No	No	No	Week1	0	3	O2Conv	No	No	Feb_To_Jul	38,2	4,2	0,8	5	1976	147	2	1,330882353	No	No	0	0	0	0	11	1	0	0	0	11	0	9	14	168	NA	NA	NA	36	34	1000
1	53	H	17,82480761	Yes	None	No	No	0	No	Yes	No	No	Week1	1	7	O2Conv	No	Yes	Feb_To_Jul	39	5,7	0,9	5,1	NA	122	2	1,330882353	No	No	0	0	0	0	4	0	0	0	1	4	0	40	40	70	5	19	430	42	15	1500
1	54	H	30,09473	Yes	Morbid_Obesity	No	No	1	No	No	Yes	No	Week1	1	8	O2Conv	No	No	Feb_To_Jul	35,6	8,6	0,8	7,3	NA	138	1	1,330882353	No	No	0	0	0	0	6	0	0	0	1	6	2	10	19	88	5	20	560	38	12	2950
1	72	H	29,0687733	Yes	Overweight	No	No	0	Yes	No	No	No	Week1	0	3	O2Conv	No	No	Feb_To_Jul	39,1	7,6	1,3	6,4	1907	186	2	1,330882353	No	No	0	0	0	0	11	1	0	0	0	11	6	4	20	148	NA	NA	NA	36	28	1060
1	68	H	34,14007572	Yes	Morbid_Obesity	No	No	1	Yes	No	No	Yes	Week1	1	3	O2Conv	No	No	Feb_To_Jul	39,1	9,6	1,2	7,8	429	193	4	1,330882353	No	No	0	0	0	0	3	1	0	0	0	3	3	2	22	202	NA	NA	NA	39	27	1600
1	63	H	28,37370242	Yes	Overweight	No	No	0	No	No	No	No	Week1	0	5	O2Conv	No	Yes	Feb_To_Jul	38,8	9,3	0,8	8	840	262	2	1,330882353	No	No	0	0	0	0	12	0	0	0	1	12	2	9	NA	77	NA	NA	NA	40	35	1300
1	65	H	32,32323232	Yes	Morbid_Obesity	No	No	1	Yes	No	Yes	No	Week1	1	3	O2Conv	No	No	Feb_To_Jul	39,5	4,8	1	5,6	NA	121	2	1,330882353	No	No	1	1	1	1	5	0	0	0	1	5	2	5	6	66	NA	NA	NA	35	34	NA
1	68	H	24,22145329	Yes	None	No	No	1	Yes	Yes	No	No	Week1	0	13	O2Conv	Yes	Yes	Feb_To_Jul	39,4	9	1,2	6,9	281	152	4	1,330882353	No	No	1	1	1	1	10	0	0	0	1	10	3	9	12	60	14	30	350	36	23	NA
1	69	H	40,22444565	Yes	Morbid_Obesity	No	No	1	Yes	No	No	No	Week1	0	11	O2Conv	Yes	Yes	Feb_To_Jul	36,1	29	1,3	7,9	NA	275	4	1,330882353	No	No	1	1	1	1	3	0	0	0	1	3	0	10	15	39	18	NA	NA	58	NA	NA
1	62	H	28,982007	Yes	Overweight	No	No	1	No	No	No	No	Week1	1	3	NA	No	Yes	Feb_To_Jul	38,3	12	0,9	10,2	NA	221	2	1,330882353	No	No	1	1	1	1	3	1	0	0	1	3	0	15	15	340	5	16	550	48	12	2125
1	40	H	28,08899103	Yes	Overweight	No	Yes	0	No	No	No	No	Week2+	0	2	NA	No	Yes	Feb_To_Jul	38,8	6	0,9	4,4	NA	138	3	1,330882353	No	No	0	0	0	0	9	1	0	0	0	9	0	9	16	360	NA	NA	NA	41	45	1350
1	81	H	21,87755102	No	None	No	No	0	No	No	No	No	Week1	0	3	NA	No	No	Feb_To_Jul	36,8	5,4	1,9	6,4	NA	269	3	1,330882353	No	No	0	0	0	0	12	1	0	0	0	12	0	7	36	216	NA	NA	NA	36	24	1000
1	58	H	24,53512397	No	None	No	No	0	No	No	No	No	Week1	0	3	NA	No	No	Feb_To_Jul	39,5	6,4	1	6,9	5147	272	2	1,330882353	No	No	0	0	0	0	11	1	0	0	0	11	1	2	13	188	NA	NA	NA	34	20	1225
1	78	H	32,03125	Yes	Morbid_Obesity	No	No	0	No	Yes	No	No	Week1	0	6	O2Conv	No	No	Feb_To_Jul	37,7	8,5	1,3	7,5	NA	35	4	1,330882353	No	No	1	1	1	1	3	1	0	0	0	3	3	7	10	72	NA	NA	NA	40	35	1250
1	84	F	31,17913832	Yes	Morbid_Obesity	No	No	1	No	No	Yes	No	Week1	1	9	O2Conv	Yes	Yes	Feb_To_Jul	38	3,1	1,7	5,8	NA	113	3	1,330882353	No	No	1	1	1	1	3	1	0	0	1	3	2	8	10	78	NA	NA	NA	62	18	2888
1	62	F	27,7274785	Yes	Overweight	No	No	1	Yes	No	No	No	Week1	0	5	O2Conv	Yes	Yes	Feb_To_Jul	38,1	6,8	2,2	8,9	NA	160	3	1,330882353	No	No	1	1	1	1	10	1	0	0	1	10	0	11	11	82	5	22	450	38	18	1905
1	44	H	29,71428571	Yes	Overweight	No	No	0	No	No	No	No	Week1	0	10	O2Conv	No	No	Feb_To_Jul	39	8,5	3,5	1,8	NA	138	0	1,330882353	No	No	1	1	0	1	3	0	0	0	1	3	0	3	9	278	5	12	NA	46	12	1250
1	67	H	24,75546432	No	None	No	No	0	No	No	No	No	Week2+	0	3	NA	No	No	Feb_To_Jul	39	3,3	0,9	6,2	NA	274	2	1,330882353	No	No	0	0	0	0	8	1	0	0	0	8	0	3	14	237	NA	NA	NA	40	23	1000
1	86	H	22,20598977	Yes	None	No	No	0	No	No	Yes	No	Week1	1	5	O2Conv	No	No	Feb_To_Jul	37,4	10,1	2,5	NA	NA	131	2	1,330882353	No	No	1	1	1	1	7	1	0	0	0	7	1	4	5	475	NA	NA	NA	32	28	950
1	50	H	30,05681068	Yes	Morbid_Obesity	No	No	0	No	No	No	No	Week2+	0	3	O2Conv	No	No	Feb_To_Jul	40	12,6	1,3	6,9	NA	274	4	1,330882353	No	No	0	0	0	0	9	1	0	0	1	9	0	9	41	101	NA	NA	NA	48	29	1025
1	56	H	25,88057064	Yes	Overweight	No	No	1	No	No	No	No	Week1	0	3	O2Conv	No	No	Feb_To_Jul	38,8	6,6	0,9	7,3	3339	229	4	1,330882353	No	No	0	0	0	0	10	1	0	0	0	10	5	3	17	162	NA	NA	NA	41	28	NA
1	59	H	26,12244898	Yes	Overweight	No	No	1	No	No	No	No	Week1	0	9	O2Conv	Yes	No	Feb_To_Jul	36,6	11,6	1,4	8,8	883	188	4	1,330882353	No	No	0	0	0	0	10	0	0	0	1	10	3	14	24	83	8	24	500	38	18	1650
1	65	H	33,78226206	Yes	Morbid_Obesity	No	No	0	Yes	Yes	Yes	Yes	Week1	1	10	O2Conv	Yes	Yes	Feb_To_Jul	37,8	7,6	1,7	4,9	5290	159	2	1,330882353	No	No	0	1	1	1	1	0	0	0	1	1	1	16	22	102	NA	NA	NA	41	15	970
1	60	F	15,67346939	No	None	No	No	0	No	No	No	No	Week1	0	4	O2Conv	No	No	Feb_To_Jul	38	6,4	1,4	5,7	6808	135	4	1,330882353	No	No	0	0	0	0	10	1	0	0	0	10	1	16	25	76	NA	NA	NA	38	40	1010
1	51	H	20,30369756	No	None	No	No	0	No	No	No	No	Week1	0	9	O2Conv	Yes	Yes	Feb_To_Jul	37,8	10,4	3,2	10,2	5438	309	3	1,330882353	No	No	0	0	0	0	7	0	0	0	1	7	0	9	NA	48	8	22	600	48	20	1475
1	56	H	26,28780718	Yes	Overweight	No	No	0	Yes	No	No	No	Week1	1	16	O2Conv	No	Yes	Feb_To_Jul	37,8	4,1	1,6	4,8	NA	146	4	1,330882353	No	No	1	1	1	1	10	1	0	0	1	10	2	9	10	280	5	26	620	57	20	950
1	30	H	46,0600907	Yes	Morbid_Obesity	No	No	0	No	No	No	No	Week1	0	2	O2Conv	No	No	Feb_To_Jul	39	11	1,7	6,7	2539	264	4	1,330882353	No	No	0	0	0	0	10	1	0	0	0	10	0	4	10	71	NA	NA	NA	40	36	1650
1	43	H	26,81359045	Yes	Overweight	No	No	0	No	No	No	No	Week1	0	3	O2Conv	No	No	Feb_To_Jul	38,4	12,1	1,3	6,4	591	123	2	1,330882353	No	No	0	0	0	0	10	1	0	0	0	10	0	3	14	67	NA	NA	NA	34	21	500
1	66	H	33,51527339	Yes	Morbid_Obesity	No	No	1	No	No	No	No	Week1	0	3	O2Conv	No	No	Feb_To_Jul	38,4	4	1	NA	1226	146	4	1,330882353	No	No	1	1	1	1	7	1	0	0	1	7	3	5	8	73	NA	NA	NA	46	17	1825
1	67	H	28,72737719	Yes	Overweight	No	No	1	No	No	No	No	Week1	0	3	O2Conv	No	No	Feb_To_Jul	37	8,6	1,3	6,9	3998	219	3	1,330882353	No	No	0	0	0	0	10	1	0	0	0	10	1	7	21	121	NA	NA	NA	37	24	1100
1	44	H	26,44897959	Yes	Overweight	No	Yes	0	No	No	No	No	Week1	0	4	O2Conv	No	No	Feb_To_Jul	37,2	12,4	1,3	6,8	272	818	3	-0,433823529	No	No	0	NA	0	0	17	1	0	0	0	17	9	6	NA	71	NA	NA	NA	38	30	1300
1	71	H	21,73650525	No	None	No	No	0	No	No	No	No	Week1	0	5	NA	No	No	Feb_To_Jul	40	9,8	1,3	9,9	1666	594	4	1,330882353	No	No	0	NA	0	0	14	1	0	0	0	14	4	13	NA	62	NA	NA	NA	29	33	2330
1	62	H	36,328125	Yes	Morbid_Obesity	No	No	0	No	No	No	No	Week1	0	3	O2Conv	No	No	Feb_To_Jul	38,7	15,4	1,6	8,6	1006	285	4	1,330882353	No	No	0	0	0	0	14	1	0	0	0	14	4	13	26	82	NA	NA	NA	36	45	2375
1	79	F	23,14814815	Yes	None	No	No	1	No	No	No	No	Week2+	0	3	O2Conv	No	No	Feb_To_Jul	36	14,3	3,4	5,3	1010	364	4	-0,433823529	No	No	1	1	1	1	9	0	0	0	0	9	0	4	4	351	NA	NA	NA	30	14	8000
1	64	H	27,37966468	Yes	Overweight	Yes	No	0	No	No	No	No	Week2+	0	4	O2Conv	No	No	Feb_To_Jul	38,2	8,5	1,3	5,9	2491	290	2	-0,433823529	No	No	0	0	0	0	9	1	0	0	0	9	4	2	11	87	NA	NA	NA	34	23	1625
1	73	H	32,78799351	Yes	Morbid_Obesity	Yes	No	0	No	No	Yes	No	Week1	1	4	O2Conv	Yes	No	Feb_To_Jul	38	8,4	2	4,3	NA	137	3	1,330882353	No	No	0	0	0	0	10	1	0	0	1	10	0	9	36	24	11	24	460	53	24	1100
1	72	H	25,78125	Yes	Overweight	No	No	0	No	No	No	No	Week1	0	3	O2Conv	No	No	Feb_To_Jul	39	6,8	1,8	8,7	2060	319	2	-0,433823529	No	No	0	0	0	0	11	1	0	0	0	11	4	5	17	28	NA	NA	NA	33	25	NA
1	62	H	28,28282828	Yes	Overweight	No	No	1	Yes	No	No	No	Week1	0	4	O2Conv	No	No	Feb_To_Jul	38	11,6	1,4	6,7	778	323	2	-0,433823529	No	No	0	0	0	0	12	1	0	0	0	12	2	5	17	77	NA	NA	NA	33	26	1020
1	60	F	22,32142857	Yes	None	No	No	0	Yes	No	No	No	Week1	0	3	O2Conv	No	No	Feb_To_Jul	38,1	6,1	1,3	NA	NA	282	2	-0,433823529	No	No	0	0	0	0	5	1	0	0	0	5	0	7	14	63	NA	NA	NA	24	26	1175
1	64	H	26,26494385	Yes	Overweight	No	No	1	Yes	No	No	No	Week1	0	4	O2Conv	No	No	Feb_To_Jul	40	14	2,7	8,6	735	158	2	-0,433823529	No	No	1	1	1	1	7	1	0	0	0	7	0	6	6	280	NA	NA	NA	43	30	1850
1	56	H	26,7755102	Yes	Overweight	No	No	0	No	No	No	No	Week1	0	6	O2Conv	No	No	Feb_To_Jul	37,4	12,8	2,9	6,5	NA	244	3	-0,433823529	No	No	0	0	0	0	3	1	0	0	0	3	0	15	18	180	NA	NA	NA	37	30	1122
1	44	H	18,41565028	No	None	No	No	0	No	No	No	No	Week2+	0	3	O2Conv	No	No	Feb_To_Jul	37,8	8,3	1	7,3	1792	162	2	-0,433823529	No	No	0	0	0	0	9	1	0	0	0	9	2	9	15	66	NA	NA	NA	38	40	710
1	63	H	42,67642128	Yes	Morbid_Obesity	No	No	1	No	No	No	No	Week1	0	4	O2Conv	No	No	Feb_To_Jul	37,5	11,1	2,2	5,1	1195	286	3	-0,433823529	No	No	0	0	0	0	10	1	0	0	0	10	0	7	14	67	NA	NA	NA	44	30	1098
1	45	F	15,21092482	No	None	No	No	0	No	No	No	No	Week2+	0	9	O2Conv	Yes	No	Feb_To_Jul	37,4	8,5	2	6,3	5599	277	2	-0,433823529	No	No	0	0	0	0	8	0	0	0	1	8	3	17	23	55	5	18	460	35	15	1881
1	58	H	24,22022684	No	None	No	No	0	No	No	No	No	Week1	0	4	O2Conv	No	No	Feb_To_Jul	39,1	10,1	1,5	3,8	6885	192	2	-0,433823529	No	No	0	0	0	0	1	1	0	0	1	1	1	9	31	86	NA	NA	NA	34	30	1046
1	70	H	27,21730295	Yes	Overweight	Yes	No	0	No	No	No	No	Week1	0	4	O2Conv	No	No	Feb_To_Jul	38,7	12,8	1,6	1,2	367	203	3	-0,433823529	No	No	0	1	1	1	12	1	0	0	1	12	8	9	37	74	5	22	450	46	22	1178
1	49	F	31,91222346	Yes	Morbid_Obesity	No	Yes	1	No	No	No	No	Week1	0	3	O2Conv	No	No	Feb_To_Jul	37,9	6,2	0,8	4,9	66	192	2	-0,433823529	No	No	0	0	0	0	7	1	1	0	0	7	0	5	7	124	NA	NA	NA	40	35	1400
1	68	F	28,73174689	Yes	Overweight	No	No	1	Yes	No	No	No	Week2+	0	4	O2Conv	No	No	Feb_To_Jul	37,7	8,6	1,4	7,3	1001	231	3	-0,433823529	No	No	1	1	1	1	8	1	0	0	1	8	1	12	13	84	6	27	420	39	18	1300
1	61	H	30,69387755	Yes	Morbid_Obesity	No	No	0	Yes	No	No	No	Week2+	0	3	O2Conv	No	No	Feb_To_Jul	37,3	4,2	1,2	7,8	1172	184	4	1,330882353	No	No	0	0	0	0	9	1	0	0	1	9	1	9	NA	108	NA	NA	NA	29	36	1000
1	67	H	32,38835543	Yes	Morbid_Obesity	No	No	0	Yes	No	No	No	Week1	0	5	O2Conv	No	No	Feb_To_Jul	38,1	9,6	1,8	6,7	4854	202	3	-0,433823529	No	No	0	0	0	0	11	1	0	0	0	11	0	7	11	109	NA	NA	NA	36	25	NA
1	53	H	32,87197232	Yes	Morbid_Obesity	No	No	0	Yes	No	No	No	Week2+	1	5	O2Conv	No	No	Feb_To_Jul	38,5	7,3	0,9	6,7	821	170	2	-0,433823529	No	No	0	NA	0	0	8	1	1	0	0	8	2	11	NA	162	NA	NA	NA	30	38	1250
1	81	H	31,25	Yes	Morbid_Obesity	No	No	1	Yes	No	No	Yes	Week1	1	11	O2Conv	No	No	Feb_To_Jul	35,4	13,2	2,4	6,5	2295	174	1	-0,433823529	No	No	0	1	1	1	7	1	0	0	1	7	0	4	8	300	NA	NA	NA	36	16	3500
1	57	F	32,1799308	Yes	Morbid_Obesity	No	No	1	Yes	No	No	No	Week1	0	5	NA	No	No	Feb_To_Jul	40	9,7	1,6	6,6	430	308	2	-0,433823529	No	No	0	0	0	0	11	1	0	0	1	11	4	9	NA	220	NA	NA	NA	45	30	1000
1	63	H	25,86451247	Yes	Overweight	No	No	0	No	No	No	No	Week1	0	5	O2Conv	No	No	Feb_To_Jul	37	10,2	2,5	4,6	950	191	2	-0,433823529	No	No	0	0	0	0	4	1	0	0	0	4	0	8	11	65	NA	NA	NA	39	25	1575
1	59	H	24,57786715	Yes	None	No	No	0	No	Yes	Yes	No	Week1	0	4	NA	No	No	Feb_To_Jul	40	3,5	1,4	6,9	1975	150	3	-0,433823529	No	No	1	1	1	1	5	1	0	0	1	5	0	9	9	94	NA	NA	NA	35	26	1845
1	72	H	30,078125	Yes	Morbid_Obesity	No	No	1	No	No	No	No	Week1	0	2	O2Conv	No	Yes	Feb_To_Jul	37,6	12,4	3,1	6,5	5048	217	1	-0,433823529	No	No	1	1	1	1	5	1	0	0	1	5	3	10	13	49	6	21	500	45	20	4390
1	40	F	18,62138619	No	None	No	No	0	No	No	No	No	Week1	0	3	O2Conv	No	No	Feb_To_Jul	38,6	10	1	6,6	1021	287	2	-0,433823529	No	No	0	0	0	0	10	1	0	0	0	10	1	7	15	105	NA	NA	NA	37	34	1500
1	87	H	27,42857143	Yes	Overweight	No	No	0	Yes	No	No	No	Week1	0	2	O2Conv	No	No	Feb_To_Jul	39,3	12,7	1,5	6,6	2250	259	3	-0,433823529	No	No	1	1	1	1	10	1	0	0	0	10	4	1	5	59	NA	NA	NA	33	22	1100
1	57	H	33,05785124	Yes	Morbid_Obesity	No	No	0	Yes	No	No	No	Week1	0	4	O2Conv	No	No	Feb_To_Jul	39	15	1,5	3,1	899	235	4	-0,433823529	No	No	0	0	0	0	2	1	0	0	0	2	0	9	NA	62	NA	NA	NA	31	31	960
1	69	H	NA	Yes	None	No	No	1	No	No	No	No	Week1	0	2	O2Conv	No	No	Feb_To_Jul	38,8	5,6	1,6	6,1	1414	278	4	-0,433823529	No	No	0	0	0	0	14	1	0	0	1	14	5	9	NA	67	NA	NA	NA	NA	NA	NA
1	62	F	17,30612245	Yes	None	No	No	1	Yes	No	No	No	Week1	0	3	O2Conv	No	No	Jul_To_Jan	37,3	8,4	1,3	6,2	NA	344	2	-0,948529412	Yes	No	0	0	0	0	4	1	0	0	0	4	1	4	8	163	NA	NA	NA	NA	NA	NA
1	56	H	23,14814815	Yes	None	No	No	1	No	No	No	No	Week1	0	2	O2Conv	No	No	Jul_To_Jan	37	7,6	2,4	6,9	NA	267	4	-0,948529412	Yes	No	0	0	0	0	10	1	0	0	0	10	1	11	12	200	NA	NA	NA	NA	NA	NA
1	64	H	34,41319568	Yes	Morbid_Obesity	No	Yes	1	No	No	No	No	Week1	1	4	O2Conv	Yes	No	Jul_To_Jan	38	5	2,1	4,9	NA	138	0	-0,948529412	Yes	Yes	1	1	1	1	5	1	0	0	1	5	0	21	21	180	5	21	530	40	20	500
1	54	H	36,00211389	Yes	Morbid_Obesity	No	No	0	No	No	No	No	Week2+	0	3	O2Conv	No	No	Jul_To_Jan	38,5	12,6	1,3	6,9	NA	209	4	-0,948529412	Yes	No	0	0	0	0	9	0	0	0	0	9	1	4	8	294	NA	NA	NA	NA	NA	NA
1	74	H	22,65625	Yes	None	Yes	No	0	No	No	No	No	Week1	0	1	O2Conv	No	No	Jul_To_Jan	36	9,6	1,2	3,8	NA	256	0	-0,948529412	Yes	No	0	0	0	0	2	0	1	0	0	2	0	2	4	348	NA	NA	NA	NA	NA	NA
1	76	F	28,94609886	Yes	Overweight	No	No	1	No	No	No	No	Week1	0	3	O2Conv	No	No	Jul_To_Jan	37	9,6	1,7	5,6	2391	241	3	-0,948529412	Yes	No	0	0	0	0	7	1	0	0	0	7	0	4	11	122	NA	NA	NA	NA	NA	NA
1	68	H	34,29355281	Yes	Morbid_Obesity	No	No	1	No	No	No	No	Week2+	0	3	O2Conv	No	No	Jul_To_Jan	38,6	19,4	1,7	6,1	NA	127	4	-0,948529412	Yes	No	0	0	0	0	9	1	0	0	0	9	1	10	14	96	NA	NA	NA	NA	NA	NA
1	53	H	25,51020408	Yes	Overweight	No	No	0	No	No	No	No	Week1	0	10	O2Conv	Yes	No	Jul_To_Jan	39,7	9,7	1,6	6,5	NA	171	1	-0,948529412	No	No	1	1	1	1	1	0	0	0	1	1	0	12	12	120	5	15	400	33	15	500
1	45	H	NA	Yes	None	No	No	1	No	No	No	No	Week1	0	2	O2Conv	No	No	Jul_To_Jan	36,3	4,8	1,9	4,7	NA	232	0	-0,948529412	Yes	No	0	0	0	0	12	0	0	0	0	12	1	3	5	213	NA	NA	NA	NA	NA	NA
1	57	H	22,5981405	No	None	No	No	0	No	No	No	No	Week1	0	4	O2Conv	No	No	Jul_To_Jan	38,6	6,9	1,4	9,5	NA	297	4	-0,948529412	Yes	No	0	0	0	0	4	1	0	0	0	4	0	7	13	110	NA	NA	NA	NA	NA	NA
1	55	F	16,35802469	Yes	None	No	No	0	Yes	No	No	No	Week1	0	3	O2Conv	No	No	Jul_To_Jan	37,2	6,5	1,5	5	NA	397	NA	-0,948529412	Yes	No	0	0	0	0	13	1	0	0	0	13	2	5	9	138	NA	NA	NA	NA	NA	NA
1	58	F	27,71768524	Yes	Overweight	No	Yes	0	No	No	No	No	Week2+	0	2	O2Conv	No	No	Jul_To_Jan	37,5	4,6	2,7	7	NA	243	4	-0,948529412	Yes	No	0	0	0	0	8	0	0	0	0	8	0	3	7	214	NA	NA	NA	NA	NA	NA
1	88	F	20,56932966	Yes	None	No	No	1	No	No	No	No	Week1	0	4	O2Conv	No	No	Jul_To_Jan	38,6	2,6	1,5	5,4	NA	99	NA	-0,948529412	Yes	No	0	0	0	0	15	1	0	0	0	15	0	5	40	133	NA	NA	NA	NA	NA	NA
1	65	H	32,76939491	Yes	Morbid_Obesity	No	No	1	Yes	No	No	No	Week1	1	4	O2Conv	Yes	No	Jul_To_Jan	37,4	5,6	2,9	4,8	NA	153	4	-0,948529412	Yes	No	1	1	1	1	5	1	0	0	1	5	3	26	29	130	7	22	540	44	24	650
1	79	H	30,11099051	Yes	Morbid_Obesity	Yes	No	1	Yes	No	No	Yes	Week1	NA	6	O2Conv	No	Yes	Jul_To_Jan	38,3	4,1	1,3	NA	NA	222	2	-0,948529412	Yes	No	1	1	1	1	0	1	1	0	0	0	0	7	7	172	NA	NA	NA	NA	NA	NA
1	64	H	28,08641975	Yes	Overweight	No	No	1	No	No	No	No	Week1	1	6	O2Conv	No	No	Jul_To_Jan	37,2	14,2	1,8	10,5	NA	507	4	-0,948529412	Yes	No	0	0	0	0	15	1	0	0	0	15	0	13	21	105	NA	NA	NA	NA	NA	NA
1	63	H	30,58581193	Yes	Morbid_Obesity	No	No	0	No	No	No	No	Week1	0	2	O2Conv	No	No	Jul_To_Jan	40,5	5	1,2	8	1547	226	0	-0,948529412	Yes	No	0	0	0	0	7	1	0	0	0	7	0	5	8	170	NA	NA	NA	NA	NA	NA
1	72	F	40,2695595	Yes	Morbid_Obesity	No	No	1	Yes	No	No	No	Week1	0	2	O2Conv	No	No	Jul_To_Jan	37,9	5,4	1,4	6,6	NA	289	4	-0,948529412	Yes	No	0	0	0	0	7	0	0	0	0	7	0	7	20	194	NA	NA	NA	NA	NA	NA
1	48	H	37,37842938	Yes	Morbid_Obesity	No	No	0	Yes	No	No	No	Week1	0	10	O2Conv	No	No	Jul_To_Jan	38,1	4,6	1,9	4,9	NA	131	0	-0,948529412	Yes	No	0	0	0	0	5	1	0	0	0	5	0	7	12	115	NA	NA	NA	NA	NA	NA
1	48	H	27,75748722	Yes	Overweight	No	No	0	No	No	No	No	Week1	0	4	O2Conv	No	No	Jul_To_Jan	37,7	6,8	3,1	6,7	NA	188	4	-0,213235294	Yes	No	0	0	0	0	7	1	0	0	0	7	1	10	18	124	NA	NA	NA	NA	NA	NA
1	72	H	23,29122996	No	None	No	No	0	No	No	No	No	Week1	0	4	O2Conv	No	No	Jul_To_Jan	37,2	9,1	1,6	10,2	NA	350	4	-0,213235294	Yes	No	1	1	1	1	7	1	0	0	1	7	0	26	26	64	5	22	400	43	25	300
1	70	F	21,70512943	No	None	No	No	0	No	No	No	No	Week1	0	3	O2Conv	No	No	Jul_To_Jan	37,5	5	2,1	4,6	NA	160	4	-0,213235294	Yes	No	0	0	0	0	21	1	0	0	0	21	0	10	14	199	NA	NA	NA	NA	NA	NA
1	76	H	28,40909091	Yes	Overweight	No	No	0	No	No	Yes	No	Week1	0	4	O2Conv	No	No	Jul_To_Jan	37,9	12,6	3,2	5,1	2490	137	4	-0,213235294	Yes	No	1	1	1	1	6	1	0	0	1	6	3	13	16	43	10	28	580	39	20	1000
1	74	F	15,94387755	No	None	No	No	0	No	No	No	No	Week1	1	2	O2Conv	No	No	Jul_To_Jan	36,9	9,4	2,1	6,5	1015	250	4	-0,213235294	Yes	Yes	1	1	1	1	7	1	0	0	0	7	0	23	23	67	NA	NA	NA	NA	NA	NA
1	73	H	28,01022373	Yes	Overweight	No	No	0	No	No	No	No	Week1	1	3	O2Conv	No	No	Jul_To_Jan	38,6	5,4	1,3	4,7	NA	105	4	-0,213235294	Yes	No	1	1	1	1	6	1	0	0	0	6	0	23	23	157	NA	NA	NA	NA	NA	NA
1	47	F	31,58861341	Yes	Morbid_Obesity	No	No	1	No	No	No	No	Week1	0	2	O2Conv	No	No	Jul_To_Jan	37,4	10,7	1,5	7,4	3526	284	4	-0,213235294	Yes	No	0	0	0	0	7	1	0	0	0	7	0	5	8	103	NA	NA	NA	NA	NA	NA
1	65	F	26,52851035	Yes	Overweight	No	No	1	No	No	No	No	Week1	0	2	O2Conv	No	No	Jul_To_Jan	36,8	4,8	2,5	5	969	204	0	-0,213235294	Yes	No	0	0	0	0	10	0	0	0	0	10	0	1	3	208	NA	NA	NA	NA	NA	NA
1	65	H	23,67125363	No	None	No	No	0	No	No	No	No	Week1	0	3	O2Conv	No	No	Jul_To_Jan	38,1	7,2	2,1	5,9	NA	262	4	-0,213235294	Yes	No	0	0	0	0	3	1	0	0	0	3	0	2	15	213	NA	NA	NA	NA	NA	NA
1	60	H	32,8125	Yes	Morbid_Obesity	Yes	No	0	Yes	No	No	No	Week2+	0	4	O2Conv	No	No	Jul_To_Jan	37,6	3,9	2	7	1571	218	2	-0,213235294	Yes	No	0	0	0	0	9	1	0	0	0	9	1	6	10	99	NA	NA	NA	NA	NA	NA
1	76	H	21,88365651	Yes	None	No	No	1	No	No	No	No	Week1	1	5	O2Conv	No	No	Jul_To_Jan	40	7,6	1,4	5,3	NA	216	4	-0,213235294	Yes	No	0	0	0	0	10	1	0	0	0	10	2	6	11	130	NA	NA	NA	NA	NA	NA
1	48	H	30,10380623	Yes	Morbid_Obesity	No	No	0	No	No	No	No	Week1	0	3	O2Conv	No	No	Jul_To_Jan	38	8,2	2,4	6,9	1765	244	4	-0,213235294	Yes	No	0	0	0	0	12	1	0	0	0	12	1	7	8	128	NA	NA	NA	NA	NA	NA
1	56	F	NA	No	None	No	No	0	No	No	No	No	Week1	1	15	O2Conv	Yes	No	Jul_To_Jan	35,5	22,3	NA	0,5	NA	156	NA	-0,213235294	No	No	1	1	1	1	7	0	0	0	1	7	0	0	0	NA	NA	NA	NA	NA	NA	NA
1	74	H	30,46875	Yes	Morbid_Obesity	No	No	1	No	No	No	No	Week1	1	5	O2Conv	No	No	Jul_To_Jan	38,6	7	2,4	6,3	NA	15	4	-0,213235294	Yes	No	0	0	0	0	5	1	0	0	0	5	0	10	NA	61	NA	NA	NA	NA	NA	NA
1	70	H	24,09297052	No	None	No	No	0	No	No	No	No	Week1	1	2	O2Conv	No	No	Jul_To_Jan	36,5	15,6	1,9	6,7	2248	554	NA	-0,213235294	Yes	No	0	0	0	0	11	1	0	0	0	11	4	1	18	160	NA	NA	NA	NA	NA	NA
1	48	F	46,71280277	Yes	Morbid_Obesity	No	No	0	No	No	No	No	Week1	0	4	O2Conv	No	No	Jul_To_Jan	39	16,7	1,8	8,6	380	254	3	-0,213235294	Yes	No	0	0	0	0	10	1	0	0	0	10	0	20	33	57	NA	NA	NA	NA	NA	NA
1	84	F	28,47988608	Yes	Overweight	No	No	1	Yes	No	Yes	No	Week1	1	5	O2Conv	No	No	Jul_To_Jan	36,4	3,5	2,2	5,7	NA	142	4	-0,213235294	Yes	No	0	1	1	1	3	1	0	0	0	3	0	10	28	95	NA	NA	NA	NA	NA	NA
1	70	F	36,08540212	Yes	Morbid_Obesity	No	No	0	No	No	No	No	Week1	1	4	O2Conv	Yes	No	Jul_To_Jan	38,2	13,8	2,5	8,1	2095	316	4	-0,213235294	Yes	No	0	0	0	0	10	1	1	0	1	10	0	14	23	49	8	23	460	47	20	500
1	60	H	32,98791638	Yes	Morbid_Obesity	No	No	0	No	No	No	No	Week1	1	3	O2Conv	No	No	Jul_To_Jan	37,9	9,2	2	6,2	NA	190	NA	-0,213235294	Yes	No	0	0	0	0	11	1	0	0	0	11	2	6	10	164	NA	NA	NA	NA	NA	NA
1	76	H	27,08415907	Yes	Overweight	No	No	0	No	No	No	No	Week1	0	3	O2Conv	No	No	Jul_To_Jan	37	5,8	1,6	6,6	NA	230	4	-0,213235294	Yes	No	0	0	0	0	10	1	0	0	0	10	6	7	27	192	NA	NA	NA	NA	NA	NA
1	28	F	44,19361581	Yes	Morbid_Obesity	No	No	0	No	No	No	No	Week1	0	4	O2Conv	No	No	Jul_To_Jan	39	9,4	1,2	5,7	585	197	4	-0,213235294	Yes	No	0	0	0	0	7	1	0	0	0	7	1	4	8	126	NA	NA	NA	NA	NA	NA
1	44	H	30,36734694	Yes	Morbid_Obesity	No	No	1	No	No	No	No	Week1	1	3	O2Conv	No	No	Jul_To_Jan	39,2	6,8	2,3	7,6	2846	395	2	-0,213235294	Yes	No	0	0	0	0	10	1	0	0	0	10	0	2	9	108	NA	NA	NA	NA	NA	NA
1	77	F	31,34693878	Yes	Morbid_Obesity	No	No	0	No	No	No	No	Week2+	0	3	O2Conv	No	No	Jul_To_Jan	36,7	9,8	1,5	6,6	598	264	NA	-0,213235294	Yes	No	0	0	0	0	8	1	0	0	0	8	2	8	18	90	NA	NA	NA	NA	NA	NA
1	70	H	23,87511478	Yes	None	No	No	1	No	No	No	No	Week1	0	3	O2Conv	No	No	Jul_To_Jan	38	9,2	NA	5,5	1645	313	2	-0,213235294	Yes	No	0	0	0	0	11	1	0	0	0	11	4	4	12	108	NA	NA	NA	NA	NA	NA
1	48	H	20,0617284	No	None	No	No	0	No	No	No	No	Unknown	1	5	O2Conv	No	No	Jul_To_Jan	38,1	13,2	2,9	6,2	NA	264	1	-0,213235294	No	No	0	0	0	0	NA	0	0	0	0	NA	0	7	20	228	NA	NA	NA	NA	NA	NA
1	77	H	24,77209671	Yes	None	No	No	1	Yes	No	No	No	Week2+	0	4	O2Conv	No	No	Jul_To_Jan	36,9	13,9	1,3	6,8	1192	162	NA	-0,213235294	Yes	No	1	1	1	1	8	1	0	0	0	8	5	5	10	65	NA	NA	NA	NA	NA	NA
1	82	H	26,7299275	Yes	Overweight	No	No	0	No	No	No	No	Week2+	1	4	O2Conv	No	No	Jul_To_Jan	38,2	10,7	1,5	7,4	NA	226	1	-0,213235294	Yes	No	1	1	1	1	9	1	0	0	0	9	2	8	10	91	NA	NA	NA	NA	NA	NA
1	73	F	30,86419753	Yes	Morbid_Obesity	No	No	1	Yes	No	No	No	Week1	0	5	O2Conv	No	No	Jul_To_Jan	36,7	10,3	1,8	4,5	872	217	3	-0,213235294	Yes	No	NA	NA	NA	NA	19	1	0	0	0	19	5	9	NA	124	NA	NA	NA	NA	NA	NA
1	72	H	28,90507573	Yes	Overweight	No	No	1	Yes	No	No	No	Week2+	0	3	O2Conv	No	No	Jul_To_Jan	38,4	9,1	1,6	6,6	NA	330	2	-0,433823529	Yes	No	0	0	0	0	9	1	0	0	0	9	8	8	17	94	NA	NA	NA	NA	NA	NA
1	75	H	21,29529475	Yes	None	No	No	1	Yes	No	Yes	No	Week1	1	4	O2Conv	No	No	Jul_To_Jan	37,8	12,7	1,7	8,1	616	264	2	-0,433823529	Yes	No	1	1	1	1	5	1	0	0	0	5	0	7	7	126	NA	NA	NA	NA	NA	NA
1	82	F	23,7021621	Yes	None	No	No	1	No	No	No	No	Week1	1	3	O2Conv	No	No	Jul_To_Jan	37,2	6,1	1,3	5,8	NA	460	2	-0,433823529	Yes	No	0	0	0	0	14	1	0	0	0	14	1	6	11	95	NA	NA	NA	NA	NA	NA
1	50	H	35,83017847	Yes	Morbid_Obesity	No	No	1	No	No	No	No	Week1	1	4	O2Conv	Yes	No	Jul_To_Jan	38,6	15,6	2	8,6	974	212	4	-0,433823529	Yes	No	0	0	0	0	7	1	0	0	1	7	2	41	NA	88	9	26	520	51	18	500
1	75	H	21,60493827	Yes	None	Yes	No	0	Yes	No	No	No	Week1	1	3	O2Conv	No	No	Jul_To_Jan	37,2	5,9	3,2	5,6	527	156	0	-0,433823529	Yes	No	0	NA	0	0	11	1	0	0	0	11	0	6	NA	194	NA	NA	NA	NA	NA	NA
1	78	H	25,90945695	Yes	Overweight	No	No	0	No	No	No	No	Week1	1	14	O2Conv	Yes	No	Jul_To_Jan	36,6	13,3	NA	4,3	1997	191	NA	-0,433823529	Yes	No	1	1	1	1	14	1	0	0	1	14	NA	1	NA	NA	NA	NA	NA	NA	NA	NA
1	64	F	26,06167931	Yes	Overweight	No	No	1	No	No	No	No	Week1	0	4	O2Conv	No	No	Jul_To_Jan	37,2	30,1	2,2	8,9	1983	288	2	-0,433823529	Yes	No	0	0	0	0	12	1	0	0	0	12	1	7	11	126	NA	NA	NA	NA	NA	NA
1	65	H	35,99632691	Yes	Morbid_Obesity	No	No	0	No	No	Yes	No	Week1	1	5	O2Conv	Yes	No	Jul_To_Jan	38,6	22,1	2,4	9,1	NA	228	3	-0,433823529	Yes	No	1	1	1	1	10	1	0	0	1	10	0	3	3	55	NA	NA	NA	NA	NA	NA
1	65	H	31,63371488	Yes	Morbid_Obesity	No	No	0	Yes	Yes	No	No	Week2+	0	5	O2Conv	No	No	Jul_To_Jan	35,9	3,1	1,5	6,7	NA	165	2	-0,433823529	Yes	No	0	0	0	0	8	1	0	0	0	8	8	10	NA	86	NA	NA	NA	NA	NA	NA
1	77	H	22,91303307	No	None	No	No	0	No	No	No	No	Week1	1	4	O2Conv	No	No	Jul_To_Jan	37,8	7,4	1,2	6,2	1459	298	NA	-0,433823529	Yes	No	0	NA	0	0	12	1	0	0	0	12	2	6	NA	175	NA	NA	NA	NA	NA	NA
1	54	H	31,8877551	Yes	Morbid_Obesity	No	No	0	No	No	No	No	Week1	0	3	O2Conv	No	No	Jul_To_Jan	37,2	3,9	1,4	5,5	1772	180	2	-0,433823529	Yes	No	0	0	0	0	4	1	0	0	0	4	1	7	12	95	NA	NA	NA	NA	NA	NA
1	81	H	29,32098765	Yes	Overweight	No	No	0	Yes	No	No	No	Week2+	1	5	O2Conv	No	No	Jul_To_Jan	37,5	5,4	1,6	7,2	1260	227	2	-0,433823529	Yes	No	0	0	0	0	9	1	0	0	0	9	1	17	47	81	NA	NA	NA	NA	NA	NA
1	71	H	41,00740311	Yes	Morbid_Obesity	No	No	1	No	No	No	No	Week1	0	4	O2Conv	Yes	No	Jul_To_Jan	37,2	16,2	1	8,5	1980	220	3	-0,433823529	Yes	No	0	0	0	0	10	1	1	0	1	10	4	17	37	96	14	24	530	43	20	250
1	68	H	35,07653061	Yes	Morbid_Obesity	Yes	No	0	No	No	Yes	No	Week1	1	3	O2Conv	Yes	No	Jul_To_Jan	39,2	9,4	1,6	5,7	NA	262	4	-0,433823529	Yes	No	1	1	1	1	12	1	0	0	1	12	5	12	17	57	8	21	520	50	24	500
1	80	H	18,51851852	No	None	No	No	0	No	No	No	No	Week1	0	4	O2Conv	No	No	Jul_To_Jan	37,3	19,9	1,9	5,1	1465	99	0	-0,433823529	Yes	No	0	0	0	0	7	1	0	0	0	7	5	10	22	106	NA	NA	NA	NA	NA	NA
1	64	H	38,06228374	Yes	Morbid_Obesity	No	No	1	No	No	No	No	Week2+	0	4	O2Conv	Yes	No	Jul_To_Jan	38,5	15,8	3,3	10,5	1945	334	4	-0,433823529	Yes	No	0	0	0	0	8	1	0	0	1	8	0	9	26	67	8	22	450	51	22	1000
1	60	F	22,5981405	Yes	None	No	No	1	No	No	No	No	Week2+	1	16	O2Conv	Yes	Yes	Jul_To_Jan	36,1	11,9	13,4	0,6	3800	165	0	-0,433823529	Yes	No	1	1	1	1	8	1	0	0	1	8	0	1	1	402	NA	NA	NA	NA	NA	NA
1	69	H	30,69387755	Yes	Morbid_Obesity	No	No	1	No	No	No	No	Week1	0	5	NA	Yes	No	Jul_To_Jan	38,3	10,6	1,8	7,9	354	227	4	-0,433823529	Yes	No	1	1	1	1	17	1	0	0	1	17	0	21	21	79	7	30	490	36	25	780
1	74	H	25,60553633	Yes	Overweight	Yes	No	1	Yes	No	Yes	Yes	Week1	0	4	O2Conv	No	No	Jul_To_Jan	38,5	12,1	1,1	6,8	NA	457	1	-0,433823529	Yes	No	0	0	0	0	15	0	0	0	0	15	9	3	40	304	NA	NA	NA	NA	NA	NA
1	75	H	23,18367347	No	None	No	No	0	No	No	No	No	Week2+	0	3	O2Conv	Yes	No	Jul_To_Jan	37,5	11,7	3,2	8,5	2348	268	2	-0,433823529	Yes	No	0	0	0	0	9	1	0	0	1	9	3	14	21	108	6	24	530	42	22	50
1	75	F	26,70940171	Yes	Overweight	No	No	0	No	No	No	No	Week1	0	4	O2Conv	No	No	Jul_To_Jan	38,5	9,3	2,5	4,5	2003	297	4	-0,433823529	Yes	No	0	0	0	0	13	1	0	0	0	13	4	7	17	84	NA	NA	NA	NA	NA	NA
1	78	F	16,64474214	No	None	No	Yes	0	No	No	No	No	Week1	0	4	O2Conv	No	No	Jul_To_Jan	39	9,8	1,4	4,4	776	415	NA	-0,433823529	Yes	No	0	0	0	0	11	1	0	0	0	11	2	4	24	180	NA	NA	NA	NA	NA	NA
1	65	H	NA	No	None	No	No	0	No	No	No	No	Week1	0	3	O2Conv	No	No	Jul_To_Jan	36,8	11,4	2,3	5,7	1625	267	0	-0,433823529	Yes	No	0	0	0	0	13	1	0	0	0	13	4	6	11	160	NA	NA	NA	NA	NA	NA
1	46	H	24,28097534	Yes	None	No	No	1	No	No	No	No	Week1	0	5	O2Conv	Yes	Yes	Jul_To_Jan	36,8	12	0,8	7,3	1658	191	4	-0,213235294	Yes	No	1	1	1	1	5	1	0	0	1	5	1	26	27	90	6	21	480	46	22	50
1	42	H	33,65929705	Yes	Morbid_Obesity	No	Yes	0	Yes	No	No	No	Week1	0	4	O2Conv	No	No	Jul_To_Jan	37,5	16,2	1,6	7,5	376	378	NA	-0,433823529	Yes	No	0	0	0	0	12	1	0	0	0	12	1	5	9	132	NA	NA	NA	NA	NA	NA
1	60	H	29,9382716	Yes	Overweight	No	No	1	Yes	No	No	No	Week1	0	3	O2Conv	No	No	Jul_To_Jan	38	10	2,1	5,2	571	357	NA	-0,433823529	Yes	No	0	0	0	0	18	1	0	0	0	18	1	2	6	220	NA	NA	NA	NA	NA	NA
1	83	H	22,86253448	Yes	None	No	Yes	1	No	No	Yes	No	Unknown	0	4	O2Conv	No	No	Jul_To_Jan	36,3	16,6	2,5	5,4	590	299	2	-0,433823529	Yes	No	0	0	0	0	NA	1	0	0	0	NA	10	11	29	198	NA	NA	NA	NA	NA	NA
1	69	H	24,8015873	Yes	None	No	No	1	Yes	No	Yes	Yes	Unknown	1	5	O2Conv	No	No	Jul_To_Jan	37,8	5,9	1,2	9,4	2977	346	4	-1,977941176	Yes	No	0	0	0	0	NA	1	0	0	0	NA	7	5	24	218	NA	NA	NA	NA	NA	NA
1	57	H	33,95061728	Yes	Morbid_Obesity	No	No	1	No	No	No	No	Week2+	0	3	O2Conv	No	No	Jul_To_Jan	38,9	7	1,5	5,8	2143	116	2	-1,977941176	Yes	No	0	0	0	0	8	1	0	0	0	8	0	9	17	215	NA	NA	NA	NA	NA	NA
1	77	H	22,34351559	Yes	None	Yes	No	0	No	No	No	No	Unknown	1	4	O2Conv	No	No	Jul_To_Jan	37,6	15,6	1,3	10,9	NA	261	2	-1,977941176	Yes	No	1	1	1	1	NA	1	0	0	0	NA	NA	7	NA	183	NA	NA	NA	NA	NA	NA
1	75	H	30,34607438	Yes	Morbid_Obesity	No	No	1	Yes	No	No	No	Week1	0	1	O2Conv	Yes	No	Jul_To_Jan	38,2	4,1	2	6,1	1428	206	4	-1,977941176	Yes	No	0	NA	0	0	2	1	0	0	1	2	2	20	NA	51	8	18	520	36	18	400
1	68	H	23,51020408	No	None	No	No	0	No	No	No	No	Week2+	0	2	O2Conv	Yes	No	Jul_To_Jan	36,6	3,9	1,2	5,2	5311	175	2	-1,977941176	Yes	No	NA	NA	0	0	8	1	0	0	1	8	0	9	NA	124	5	15	520	38	21	250
1	81	H	21,79930796	Yes	None	No	No	1	No	No	No	No	Unknown	1	8	O2Conv	No	No	Jul_To_Jan	37	6,2	1,4	4,3	1126	91	2	-2,345588235	Yes	No	1	1	1	1	NA	1	0	0	0	NA	1	11	12	152	NA	NA	NA	NA	NA	NA
1	58	H	32,65306122	Yes	Morbid_Obesity	No	No	0	No	No	No	No	Week1	0	4	O2Conv	Yes	No	Jul_To_Jan	38,2	10,1	2,2	5,1	2895	186	4	-2,345588235	Yes	No	1	1	0	1	12	1	0	0	1	12	1	56	57	64	6	32	500	58	28	100
1	70	F	24,24391847	No	None	No	No	0	No	No	No	No	Week1	0	2	O2Conv	No	No	Jul_To_Jan	37,2	7,9	1,1	8,2	1862	337	0	-2,345588235	Yes	No	0	0	0	0	13	0	0	0	0	13	1	1	8	185	NA	NA	NA	NA	NA	NA
1	58	H	24,16172246	Yes	None	No	No	0	No	Yes	No	No	Unknown	0	7	O2Conv	No	No	Jul_To_Jan	36,3	0,9	1,5	4,8	10888	41	4	-2,345588235	Yes	No	1	1	1	1	NA	1	0	0	0	NA	NA	9	51	70	NA	NA	NA	NA	NA	NA
3	42	H	38,26530612	Yes	Morbid_Obesity	No	No	1	No	No	No	No	Week1	1	2	O2Conv	No	Yes	Jul_To_Jan	37	12	2	5,9	1753	203	4	-1,613733906	No	No	1	1	1	1	6	1	0	0	1	6	2	25	27	89	10	24	400	37	28	1000
3	54	H	32,60475788	Yes	Morbid_Obesity	No	No	0	No	Yes	No	No	Week1	0	2	O2Conv	No	No	Jul_To_Jan	38,1	8,3	1,6	6,6	NA	240	2	-1,613733906	Yes	No	0	0	0	0	5	0	0	0	1	5	1	14	33	96	10	26	450	37	22	1500
3	51	H	25,08286303	Yes	Overweight	No	No	0	No	No	No	No	Week1	0	2	O2Conv	No	No	Jul_To_Jan	39,5	9,4	1	7,4	4287	245	4	-1,613733906	Yes	No	0	0	0	0	10	1	0	0	0	10	1	5	15	NA	NA	NA	NA	NA	NA	NA
3	75	H	32,47389491	Yes	Morbid_Obesity	No	No	1	No	No	No	No	Week2+	1	3	O2Conv	No	Yes	Jul_To_Jan	37,5	7,3	2,3	6,6	NA	161	4	-1,613733906	Yes	No	1	1	0	1	8	1	0	0	1	8	3	43	46	239	10	22	500	43	30	2500
3	47	H	34,74890574	Yes	Morbid_Obesity	No	No	1	Yes	No	No	No	Week2+	0	7	O2Conv	Yes	No	Jul_To_Jan	40	9,5	0,9	7	NA	243	4	-1,613733906	Yes	No	0	0	0	0	8	1	0	0	1	8	3	17	28	51	14	28	425	39	28	1500
3	66	H	26,47210744	Yes	Overweight	No	No	1	Yes	No	No	No	Week1	0	2	O2Conv	No	No	Jul_To_Jan	36,5	7,4	1	NA	NA	242	4	-1,613733906	Yes	No	0	0	0	0	13	1	0	0	1	13	3	12	30	96	14	35	425	39	26	750
3	66	H	30,3871053	Yes	Morbid_Obesity	Yes	No	1	No	No	No	No	Week1	0	4	O2Conv	No	No	Jul_To_Jan	37,4	3	0,7	5,1	NA	127	4	-1,871244635	Yes	No	0	0	0	0	10	1	0	0	0	10	0	5	7	NA	NA	NA	NA	NA	NA	NA
3	60	H	24,16326531	No	None	No	No	0	No	No	No	No	Week1	1	9	ECMO	Yes	No	Jul_To_Jan	38,8	32	1,6	7,1	1936	376	4	-1,871244635	Yes	No	0	0	0	0	14	1	0	0	1	14	11	38	91	71	12	24	200	45	23	2000
3	83	H	19,10009183	No	None	No	No	0	No	No	No	No	Week1	1	5	O2Conv	No	No	Jul_To_Jan	37,5	3,7	2,1	7,1	1948	285	2	-1,871244635	Yes	No	0	1	1	1	0	0	0	0	0	0	0	4	16	NA	NA	NA	NA	NA	NA	NA
3	71	F	28,125	Yes	Overweight	No	No	1	No	No	No	No	Week2+	1	7	O2Conv	Yes	No	Jul_To_Jan	38,4	11,6	1,4	7,8	NA	218	4	-1,871244635	Yes	No	0	0	0	0	8	1	0	0	1	8	4	39	89	88	10	22	325	48	28	750
3	73	H	34,40222194	Yes	Morbid_Obesity	No	No	0	No	No	No	No	Week1	1	2	O2Conv	Yes	No	Jul_To_Jan	36	6,9	0,9	7,2	NA	203	4	-1,871244635	Yes	No	1	1	1	1	11	0	0	0	1	11	4	22	26	115	10	25	475	59	28	1000
3	71	H	25,08286303	Yes	Overweight	Yes	No	1	No	No	Yes	No	Week1	1	8	VMInvasive	Yes	No	Jul_To_Jan	35,8	6,2	1,2	6	NA	207	2	-1,871244635	Yes	No	1	1	1	1	15	0	0	0	1	15	0	11	11	83	10	23	475	51	34	3000
3	72	F	24,16326531	Yes	None	No	No	1	No	No	No	No	Week1	0	2	O2Conv	No	No	Jul_To_Jan	37,9	9,9	1,6	7,7	NA	207	4	-1,012875536	Yes	No	0	0	0	0	12	1	0	0	0	12	0	6	15	NA	NA	NA	NA	NA	NA	NA
3	36	F	44,8117539	Yes	Morbid_Obesity	No	Yes	0	No	No	No	No	Week2+	0	1	O2Conv	No	No	Jul_To_Jan	37,7	7,6	0,8	4,8	NA	272	2	-1,012875536	Yes	No	0	0	0	0	8	0	1	0	0	8	1	4	11	NA	NA	NA	NA	NA	NA	NA
3	58	F	22,18934911	No	None	No	No	0	No	No	No	No	Week1	0	1	O2Conv	No	No	Jul_To_Jan	36,8	7,5	1	NA	NA	319	2	-1,012875536	Yes	No	0	0	0	0	11	0	0	0	0	11	2	2	6	NA	NA	NA	NA	NA	NA	NA
3	49	F	39,62810547	Yes	Morbid_Obesity	No	Yes	0	No	No	No	No	Week2+	0	3	O2Conv	No	No	Jul_To_Jan	37,1	5,5	1,2	NA	NA	147	2	-1,012875536	Yes	No	0	0	0	0	8	1	0	0	1	8	8	21	33	120	16	21	350	55	32	500
3	51	F	26,75386445	Yes	Overweight	No	No	0	No	No	No	No	Week1	0	2	O2Conv	No	No	Jul_To_Jan	38	10,8	0,9	9,4	NA	471	4	-1,012875536	Yes	No	0	0	0	0	7	1	0	0	0	7	1	5	10	NA	NA	NA	NA	NA	NA	NA
3	39	H	20,37037037	Yes	None	No	No	0	No	Yes	No	No	Week1	1	10	O2Conv	Yes	Yes	Jul_To_Jan	37	7,2	0,8	NA	NA	196	0	-1,012875536	Yes	No	0	0	0	0	19	0	0	0	1	19	0	74	154	52	5	16	450	32	23	7000
3	43	H	29,86055123	Yes	Overweight	No	No	0	No	No	No	No	Week1	0	3	O2Conv	No	No	Jul_To_Jan	39,1	5,7	0,5	NA	NA	160	2	-1,012875536	Yes	No	0	0	0	0	10	1	0	0	0	10	0	6	13	NA	NA	NA	NA	NA	NA	NA
3	64	H	25,30864198	Yes	Overweight	No	No	1	No	No	No	No	Week1	1	4	O2Conv	No	No	Jul_To_Jan	36,6	4,5	0,9	7,7	NA	124	4	-1,012875536	Yes	No	0	0	0	0	10	1	0	0	0	10	0	10	14	NA	NA	NA	NA	NA	NA	NA
3	56	F	23,03004535	Yes	None	No	Yes	0	No	Yes	No	No	Week1	0	4	O2Conv	No	No	Jul_To_Jan	NA	7,3	1,3	8,3	NA	282	4	-1,012875536	Yes	No	0	0	0	0	7	1	0	0	1	7	0	20	28	105	14	26	375	46	49	3000
3	60	F	48,25758475	Yes	Morbid_Obesity	No	Yes	1	No	No	No	No	Week1	1	8	O2Conv	No	No	Jul_To_Jan	38,4	9,2	1,4	NA	NA	279	4	-1,012875536	Yes	No	1	1	1	1	6	1	0	0	1	6	1	12	13	74	12	38	325	103	38	3750
3	86	H	31,39717425	Yes	Morbid_Obesity	No	No	0	Yes	No	No	No	Week1	1	3	O2Conv	No	No	Jul_To_Jan	39,2	8,9	1,2	6,8	NA	173	4	-1,012875536	Yes	No	1	1	1	1	5	1	0	0	0	5	1	2	3	NA	NA	NA	NA	NA	NA	NA
3	55	F	30,47796622	Yes	Morbid_Obesity	No	No	1	Yes	No	No	No	Week1	0	2	O2Conv	No	No	Jul_To_Jan	37,7	10,6	2,2	8,8	1160	505	2	-1,012875536	Yes	No	0	0	0	0	12	1	0	0	0	12	3	2	20	NA	NA	NA	NA	NA	NA	NA
3	49	H	29,3877551	Yes	Overweight	No	No	0	No	No	No	No	Week2+	0	3	O2Conv	No	No	Jul_To_Jan	36,8	7,8	1,5	6,5	NA	374	4	-1,012875536	Yes	No	0	0	0	0	8	1	0	0	0	8	2	3	8	NA	NA	NA	NA	NA	NA	NA
3	69	H	27,05380277	Yes	Overweight	No	No	1	No	No	No	No	Week1	0	3	O2Conv	No	No	Jul_To_Jan	37,3	10,1	0,8	7	1052	241	4	-1,012875536	Yes	No	0	0	0	0	11	1	0	0	0	11	0	2	10	NA	NA	NA	NA	NA	NA	NA
3	55	H	26,02758248	Yes	Overweight	No	No	0	No	No	No	No	Week1	0	3	O2Conv	No	No	Jul_To_Jan	38,7	13,7	1	NA	NA	220	4	-1,012875536	Yes	No	0	0	0	0	5	0	0	0	0	5	0	4	13	NA	NA	NA	NA	NA	NA	NA
3	51	F	27,91551882	Yes	Overweight	No	No	1	Yes	No	No	No	Week1	1	11	O2Conv	Yes	Yes	Jul_To_Jan	34,5	27,6	22	5,2	NA	440	2	-1,012875536	Yes	No	0	0	0	0	4	0	0	0	1	4	0	6	21	323	6	NA	350	43	20	0
3	52	H	36,67820069	Yes	Morbid_Obesity	No	No	0	No	No	No	No	Week2+	0	3	O2Conv	No	No	Jul_To_Jan	38,9	8,5	1,2	7,8	2712	180	4	-1,012875536	Yes	No	0	0	0	0	8	0	0	0	0	8	1	3	7	NA	NA	NA	NA	NA	NA	NA
3	63	H	17,64705882	Yes	None	No	No	1	No	Yes	No	Yes	Week1	1	4	O2Conv	Yes	No	Jul_To_Jan	37,1	2,9	0,8	6,8	1091	262	4	-1,012875536	Yes	No	0	0	0	0	5	1	0	0	1	5	2	14	20	172	9	15	400	48	30	2750
3	72	F	24,11265432	Yes	None	No	No	0	No	No	No	Yes	Week1	1	3	O2Conv	No	No	Jul_To_Jan	37,8	6,3	1,1	7,9	NA	213	4	-1,012875536	Yes	No	0	0	0	0	11	1	0	0	0	11	1	6	15	NA	NA	NA	NA	NA	NA	NA
3	79	H	19,53125	Yes	None	No	No	1	No	No	No	Yes	Week1	1	3	O2Conv	No	No	Jul_To_Jan	36,7	7,1	1,3	5,6	NA	205	4	-0,326180258	Yes	No	0	0	0	0	14	1	0	1	0	14	4	5	26	NA	NA	NA	NA	NA	NA	NA
3	70	H	34,57763236	Yes	Morbid_Obesity	Yes	No	0	No	Yes	No	No	Week1	0	8	VMInvasive	Yes	No	Jul_To_Jan	37,6	6,5	1,5	NA	NA	241	4	-1,012875536	Yes	No	0	0	0	0	14	1	0	0	1	14	1	14	22	69	NA	NA	NA	NA	NA	NA
3	67	H	26,52851035	Yes	Overweight	No	No	0	No	Yes	No	No	Week1	0	3	HFNO	No	No	Jul_To_Jan	37,3	12,8	1,6	NA	NA	124	4	-0,326180258	Yes	No	0	0	0	0	5	1	0	0	0	5	1	6	11	NA	NA	NA	NA	NA	NA	NA
3	58	H	32,52595156	Yes	Morbid_Obesity	No	No	0	No	No	No	No	Week1	1	1	O2Conv	No	No	Jul_To_Jan	35,5	3,3	0,9	7	NA	204	4	-0,326180258	Yes	No	0	0	0	0	7	1	0	0	0	7	1	0	5	80	NA	NA	NA	NA	NA	NA
3	71	H	23,14814815	No	None	No	No	0	No	No	No	No	Week1	0	NA	O2Conv	No	No	Jul_To_Jan	36,8	5,8	1,9	5,9	NA	154	0	-0,326180258	No	No	0	0	0	0	2	0	0	0	0	2	0	2	18	69	NA	NA	NA	NA	NA	NA
3	66	H	29,41176471	Yes	Overweight	No	No	1	Yes	No	No	No	Week2+	0	8	HFNO	Yes	No	Jul_To_Jan	37,3	8,2	1	7,3	NA	195	4	-0,326180258	Yes	No	0	0	0	0	9	0	0	0	1	9	2	31	48	83	10	21	400	43	30	2500
3	61	H	27,6816609	Yes	Overweight	No	No	1	No	No	No	No	Week1	1	3	O2Conv	No	No	Jul_To_Jan	37,2	7,9	0,6	NA	NA	182	2	-0,326180258	Yes	No	0	0	0	0	7	1	0	0	0	7	0	6	11	76	NA	NA	NA	NA	NA	NA
3	56	H	37,20238095	Yes	Morbid_Obesity	No	No	1	No	No	No	No	Week1	0	2	HFNO	No	No	Jul_To_Jan	36,4	7	1,2	7,7	NA	237	4	-0,326180258	Yes	No	0	0	0	0	6	1	0	1	0	6	0	9	15	64	NA	NA	NA	NA	NA	NA
3	74	H	22,83737024	Yes	None	No	No	0	Yes	No	No	No	Week1	1	7	HFNO	Yes	No	Jul_To_Jan	38,7	5,5	1,1	8,3	NA	288	4	-0,326180258	Yes	No	1	1	1	1	11	1	0	0	1	11	2	5	7	76	14	31	450	59	32	2500
3	65	H	30,15915674	Yes	Morbid_Obesity	No	No	1	No	No	No	No	Week1	0	2	HFNO	No	No	Jul_To_Jan	35,5	4,5	0,9	NA	NA	166	4	-0,326180258	Yes	No	0	0	0	0	11	1	0	0	0	11	1	2	7	NA	NA	NA	NA	NA	NA	NA
3	79	F	27,91551882	Yes	Overweight	No	No	0	Yes	No	No	No	Week1	0	2	HFNO	No	No	Jul_To_Jan	37,4	5,9	1,3	NA	NA	308	4	-0,326180258	Yes	No	0	0	0	0	14	1	0	0	0	14	0	2	7	NA	NA	NA	NA	NA	NA	NA
3	61	F	29,06879615	Yes	Overweight	No	No	0	No	Yes	No	No	Week2+	0	4	HFNO	No	No	Jul_To_Jan	37,3	7,4	1,4	NA	NA	291	4	-0,326180258	Yes	No	0	0	0	0	8	1	0	0	1	8	0	15	25	169	12	NA	375	42	30	1500
3	71	H	29,36576335	Yes	Overweight	No	No	0	Yes	No	Yes	No	Week1	0	2	O2Conv	No	No	Jul_To_Jan	36,2	7,2	1	6,3	NA	310	4	-0,326180258	Yes	No	0	0	0	0	11	1	0	0	0	11	2	9	26	NA	NA	NA	NA	NA	NA	NA
3	85	H	29,01234568	Yes	Overweight	No	No	1	No	No	No	No	Week1	1	3	HFNO	No	No	Jul_To_Jan	36,6	13,7	1,4	6,9	NA	186	4	-0,326180258	Yes	No	0	0	0	0	10	1	0	0	0	10	0	3	37	NA	NA	NA	NA	NA	NA	NA
3	57	H	24,609375	No	None	No	No	0	No	No	No	No	Week2+	1	2	O2Conv	No	Yes	Jul_To_Jan	36,5	10,4	0,8	6,6	NA	508	4	-0,326180258	Yes	No	1	1	0	1	8	1	0	1	1	8	0	80	80	178	12	55	325	64	35	1750
3	56	H	24,22022684	Yes	None	No	No	1	Yes	Yes	No	Yes	Week1	1	6	O2Conv	No	No	Jul_To_Jan	37,8	12,3	0,9	NA	NA	306	4	-0,326180258	Yes	No	0	0	0	0	6	1	0	0	0	6	0	4	13	NA	NA	NA	NA	NA	NA	NA
3	69	H	29,48317725	Yes	Overweight	No	No	1	Yes	No	Yes	No	Week1	0	4	O2Conv	Yes	No	Jul_To_Jan	38,8	6,3	0,8	6,5	NA	133	4	-0,326180258	Yes	No	0	1	1	1	5	1	0	0	1	5	5	15	30	200	12	NA	475	47	27	1000
3	47	H	26,98961938	Yes	Overweight	No	No	0	No	No	No	No	Week1	0	2	O2Conv	No	No	Jul_To_Jan	36,8	15,8	1	8,9	NA	573	4	-0,326180258	Yes	No	0	0	0	0	11	0	0	0	0	11	2	4	10	NA	NA	NA	NA	NA	NA	NA
3	49	F	27,34375	Yes	Overweight	No	No	1	Yes	Yes	Yes	No	Week1	1	2	O2Conv	No	No	Jul_To_Jan	36,3	5,3	1,1	NA	NA	234	4	-0,326180258	Yes	No	0	0	0	0	3	1	0	0	0	3	2	3	20	NA	NA	NA	NA	NA	NA	NA
3	79	H	31,56167151	Yes	Morbid_Obesity	No	No	0	No	No	No	No	Week1	1	3	O2Conv	No	No	Jul_To_Jan	36,5	8,4	1,3	6,6	NA	123	4	-0,326180258	Yes	No	1	1	1	1	6	1	0	0	1	6	0	13	13	63	12	32	475	43	30	1750
3	63	F	32,04994797	Yes	Morbid_Obesity	No	No	0	No	No	No	No	Week1	0	2	O2Conv	No	No	Jul_To_Jan	37	8,4	0,9	NA	NA	519	4	-0,326180258	Yes	No	0	0	0	0	10	1	0	0	0	10	1	4	9	NA	NA	NA	NA	NA	NA	NA
3	58	F	34,15977961	Yes	Morbid_Obesity	No	No	0	Yes	No	No	No	Week2+	0	3	HFNO	No	No	Jul_To_Jan	37,6	7,8	1,3	7,1	NA	378	4	-0,326180258	Yes	No	0	0	0	0	8	1	0	0	1	8	2	11	22	127	12	24	350	37	35	2500
3	68	H	29,296875	Yes	Overweight	No	No	0	No	No	Yes	No	Week2+	1	8	HFNO	Yes	No	Jul_To_Jan	36,2	10,5	1,2	7,9	NA	411	4	-0,326180258	Yes	No	1	1	1	1	8	1	1	0	1	8	1	5	6	122	10	27	375	49	32	2500
3	76	H	21,30394858	Yes	None	No	No	0	No	Yes	No	No	Week2+	0	3	HFNO	No	No	Jul_To_Jan	35,5	3	1,3	4,3	NA	111	4	-0,326180258	Yes	No	0	0	0	0	9	1	0	0	0	9	2	3	55	NA	NA	NA	NA	NA	NA	NA
3	70	F	58,06357962	Yes	Morbid_Obesity	Yes	No	1	Yes	No	No	Yes	Week1	1	6	O2Conv	No	Yes	Jul_To_Jan	37	11,5	1,7	6,2	NA	192	2	-0,326180258	Yes	No	0	NA	0	0	12	0	0	0	0	12	1	3	NA	NA	NA	NA	NA	NA	NA	NA
3	75	H	22,39541342	No	None	No	No	0	No	No	No	No	Week2+	1	2	O2Conv	Yes	No	Jul_To_Jan	37,4	11,7	2	8,6	NA	188	4	-0,326180258	Yes	No	1	1	1	1	9	1	0	0	1	9	2	23	25	123	8	NA	350	50	32	1000
3	71	H	28,73174689	Yes	Overweight	No	No	0	No	No	No	No	Week1	1	3	HFNO	Yes	No	Jul_To_Jan	36,2	17,4	1,3	8,2	NA	172	4	-0,326180258	Yes	No	1	1	1	1	7	1	0	0	1	7	1	21	22	170	8	26	425	42	26	500
3	71	H	25,79591837	Yes	Overweight	No	No	0	No	No	No	No	Week1	0	2	O2Conv	No	No	Jul_To_Jan	36,6	5,8	1,7	NA	NA	209	4	-0,326180258	Yes	No	0	0	0	0	17	1	0	0	0	17	2	2	6	NA	NA	NA	NA	NA	NA	NA
3	43	F	32,52595156	Yes	Morbid_Obesity	No	No	0	No	No	No	No	Week1	0	6	VMInvasive	Yes	No	Jul_To_Jan	37,7	11,7	1,1	7	NA	369	4	-0,326180258	Yes	No	0	0	0	0	12	1	0	0	1	12	5	11	29	121	12	NA	325	44	30	2000
3	45	H	33,33333333	Yes	Morbid_Obesity	No	No	1	No	No	No	No	Week1	0	3	HFNO	No	No	Jul_To_Jan	37,5	4,7	1,1	5,4	NA	211	4	-0,326180258	Yes	No	0	0	0	0	6	1	0	0	1	6	1	9	24	170	12	NA	450	39	24	3000
3	69	H	27,45865421	Yes	Overweight	Yes	No	1	No	No	No	Yes	Week2+	1	7	HFNO	No	Yes	Jul_To_Jan	37,5	5,9	0,7	NA	NA	385	4	-0,326180258	Yes	No	0	0	0	0	8	1	0	0	0	8	1	3	13	NA	NA	NA	NA	NA	NA	NA
3	75	F	26,6727633	Yes	Overweight	No	No	1	No	Yes	No	No	Week1	1	7	VMInvasive	Yes	No	Jul_To_Jan	36,2	10,4	1,4	7,2	NA	238	4	-0,326180258	Yes	No	0	0	0	0	5	1	0	0	1	5	0	11	26	110	10	NA	375	42	30	1500
3	44	F	33,33333333	Yes	Morbid_Obesity	No	No	0	No	No	No	No	Week1	1	2	HFNO	No	No	Jul_To_Jan	37,9	2,8	1,1	NA	NA	169	4	-0,326180258	Yes	No	0	0	0	0	4	1	0	0	1	4	0	28	50	130	12	20	260	52	28	1500
3	63	H	23,03004535	No	None	No	No	0	No	No	No	No	Week1	0	3	VMInvasive	No	No	Jul_To_Jan	37	9	1,5	6,3	NA	238	4	-0,326180258	Yes	No	1	1	1	1	10	1	0	0	1	10	3	11	14	247	12	NA	400	41	20	1000
3	63	H	27,76342975	Yes	Overweight	No	No	0	No	No	No	No	Week1	0	7	VMInvasive	Yes	No	Jul_To_Jan	37,2	13,8	1,6	9	NA	178	4	-0,326180258	Yes	No	0	0	0	0	7	1	1	0	1	7	0	17	NA	102	10	20	425	43	30	500
3	49	H	37,03703704	Yes	Morbid_Obesity	No	No	1	No	No	No	No	Week1	0	8	HFNO	Yes	No	Jul_To_Jan	37,2	9,9	1,6	8,9	NA	518	4	-0,326180258	Yes	No	0	0	0	0	15	1	0	0	1	15	0	12	NA	75	12	25	450	45	28	0
3	69	F	33,22653376	Yes	Morbid_Obesity	No	No	0	Yes	No	No	No	Week2+	1	6	VMInvasive	Yes	Yes	Jul_To_Jan	37,5	13,9	1,7	NA	NA	289	4	-0,326180258	Yes	No	0	0	0	0	8	1	1	0	1	8	0	18	46	83	14	20	325	56	34	3500
3	54	H	21,60493827	No	None	No	Yes	0	No	No	No	No	Week1	0	2	HFNO	No	No	Jul_To_Jan	37,1	15,6	1,1	NA	NA	386	4	-1,270386266	Yes	No	0	0	0	0	0	1	0	0	0	0	-8	16	14	103	NA	NA	NA	NA	NA	NA
3	64	H	32,91201288	Yes	Morbid_Obesity	No	No	1	Yes	No	No	No	Week1	1	8	VMInvasive	Yes	No	Jul_To_Jan	36,1	5,9	1,4	7,5	NA	207	4	-1,270386266	Yes	No	1	1	1	1	12	1	0	0	1	12	1	17	18	112	12	26	375	42	30	1500
3	37	H	26,54320988	Yes	Overweight	No	No	0	No	No	No	No	Week1	0	7	HFNO	Yes	No	Jul_To_Jan	38,7	11,1	1,2	7,6	NA	325	4	-1,270386266	Yes	No	0	0	0	0	4	1	0	0	1	4	2	5	18	263	12	23	400	43	30	500
3	70	H	27,33564014	Yes	Overweight	No	No	0	No	No	No	No	Week1	0	2	HFNO	No	No	Jul_To_Jan	37	12,2	1	8,2	NA	177	4	-1,270386266	Yes	No	0	0	0	0	11	1	0	0	0	11	4	3	45	NA	NA	NA	NA	NA	NA	NA
3	68	H	33,984375	Yes	Morbid_Obesity	No	No	1	No	No	No	No	Week1	1	2	HFNO	No	No	Jul_To_Jan	37,1	15,5	1,2	8,6	NA	352	4	-1,270386266	Yes	No	0	0	0	0	14	1	0	0	1	14	5	63	88	70	8	28	450	55	30	1500
3	72	H	35,15413737	Yes	Morbid_Obesity	No	No	1	No	No	Yes	No	Week1	1	12	VMInvasive	Yes	No	Jul_To_Jan	38,5	14,9	4,2	6,6	NA	166	4	-1,270386266	Yes	No	1	1	1	1	15	0	0	0	1	15	7	1	8	80	10	36	NA	NA	NA	NA
3	67	H	34,15357913	Yes	Morbid_Obesity	No	No	0	No	No	Yes	No	Week1	1	6	HFNO	No	No	Jul_To_Jan	38,7	7	4,1	9,5	NA	218	4	-1,270386266	Yes	No	0	0	0	0	2	0	1	0	1	2	0	26	63	99	12	27	450	35	28	3500
3	64	H	23,83673469	No	None	No	No	0	No	No	No	No	Week1	0	5	VMInvasive	Yes	No	Jul_To_Jan	38,3	11,3	1,1	NA	NA	413	4	-1,270386266	Yes	No	0	0	0	0	15	1	0	0	1	15	6	6	19	77	10	NA	425	45	28	250
3	73	H	33,80205516	Yes	Morbid_Obesity	No	No	1	No	No	No	No	Week1	1	4	VMInvasive	Yes	Yes	Jul_To_Jan	37	7,7	NA	6,4	NA	183	4	-1,270386266	Yes	No	0	0	0	0	30	1	0	0	1	30	NA	29	67	NA	NA	NA	NA	NA	NA	NA
3	71	F	23,23345618	Yes	None	No	No	1	Yes	No	No	No	Week2+	1	8	HFNO	Yes	No	Jul_To_Jan	38	13,5	0,4	NA	NA	663	4	-1,270386266	Yes	No	1	1	1	1	9	1	0	1	1	9	5	4	9	54	11	32	325	60	31	1000
3	62	H	23,56663223	Yes	None	No	No	1	Yes	No	No	No	Week1	1	6	VMInvasive	Yes	Yes	Jul_To_Jan	36,6	7,9	1,2	6,4	NA	416	4	-1,270386266	Yes	No	1	1	0	1	0	0	0	0	1	0	0	35	35	83	10	33	400	38	28	1500
3	70	F	27,58020032	Yes	Overweight	No	No	0	Yes	Yes	No	No	Week1	0	5	HFNO	No	No	Jul_To_Jan	36,8	8,6	2,8	5,4	NA	59	4	-1,270386266	Yes	No	1	1	1	1	10	1	1	0	0	10	4	2	6	NA	NA	NA	NA	NA	NA	NA
3	53	H	39,57994191	Yes	Morbid_Obesity	No	Yes	1	No	No	No	No	Week1	1	9	VMInvasive	Yes	Yes	Jul_To_Jan	37,3	28,3	2,4	7	NA	158	4	-1,270386266	Yes	No	1	1	0	1	21	1	0	0	1	21	12	39	51	80	12	24	400	48	24	2000
3	56	F	39,10034602	Yes	Morbid_Obesity	No	No	1	Yes	No	No	No	Week1	1	8	VMInvasive	Yes	Yes	Jul_To_Jan	36,2	8,1	1	7,1	NA	196	4	-1,270386266	Yes	No	1	1	0	1	16	0	1	0	1	16	13	78	91	50	12	33	275	47	30	2000
5	82	H	27,99036281	Yes	Overweight	No	No	1	Yes	No	No	Yes	Week1	1	13	O2Conv	Yes	Yes	Feb_To_Jul	39	10,4	1,3	7,3	NA	155	2	-1,562753036	Yes	No	1	1	1	1	3	0	0	0	1	3	0	21	21	132	10	NA	NA	46	NA	NA
5	58	H	19,44579485	No	None	No	No	0	No	No	No	No	Week1	0	3	O2Conv	No	No	Feb_To_Jul	39	6,2	1,5	3,4	NA	132	1	1,190283401	No	No	0	0	0	0	1	0	0	0	0	1	0	4	13	296	NA	NA	NA	NA	NA	NA
5	66	H	21,60493827	Yes	None	No	No	1	Yes	No	Yes	No	Week1	1	8	O2Conv	Yes	Yes	Feb_To_Jul	38,5	16,2	1,4	9	NA	231	3	1,190283401	Yes	No	0	0	0	0	6	0	0	0	1	6	0	55	103	178	10	20	430	52	30	2000
5	53	H	28,73467206	Yes	Overweight	No	No	1	No	No	No	Yes	Week1	1	5	NA	No	Yes	Feb_To_Jul	37,4	4,6	1,3	3,8	NA	131	4	1,190283401	No	No	0	0	0	0	12	1	0	0	1	12	1	23	34	372	11	27	420	39	22	0
5	54	F	NA	No	None	No	No	0	No	No	No	No	Week2+	0	1	O2Conv	No	No	Feb_To_Jul	37	7,5	NA	6,8	NA	226	2	1,190283401	No	No	0	0	0	0	8	0	0	0	0	8	1	3	6	NA	NA	NA	NA	NA	NA	NA
5	82	F	21,09375	Yes	None	No	No	1	No	Yes	No	Yes	Week1	0	1	O2Conv	No	No	Feb_To_Jul	39,1	8,6	1,2	3,6	NA	209	2	1,190283401	No	No	0	0	0	0	0	0	0	0	0	0	0	2	7	540	NA	NA	NA	NA	NA	NA
5	72	F	29,75206612	Yes	Overweight	No	No	1	Yes	Yes	No	Yes	Week1	1	11	O2Conv	No	No	Feb_To_Jul	39	6,8	2	5,2	NA	66	4	1,190283401	No	No	1	1	1	1	6	0	0	0	1	6	3	8	11	440	8	23	300	36	18	0
5	72	H	34,94943486	Yes	Morbid_Obesity	No	No	1	Yes	No	Yes	No	Week1	0	7	O2Conv	Yes	No	Feb_To_Jul	39,1	5,2	1,5	5,9	NA	165	3	1,190283401	No	No	1	1	1	1	6	0	0	0	1	6	0	9	9	60	12	23	408	44	25	2000
5	55	F	29,296875	Yes	Overweight	No	No	1	Yes	No	No	No	Week1	1	3	O2Conv	No	No	Feb_To_Jul	38,3	6	1,4	7,8	NA	168	2	1,190283401	No	No	0	0	0	0	3	0	0	0	1	3	1	16	33	111	11	22	360	43	19	1500
5	69	H	25,5036157	Yes	Overweight	Yes	No	0	No	Yes	No	No	Week1	1	3	O2Conv	No	No	Feb_To_Jul	38,9	8,9	1,7	7,1	NA	209	2	1,190283401	No	No	0	0	0	0	10	0	0	0	1	10	0	38	94	196	10	25	424	48	22	1250
5	82	H	23,52941176	Yes	None	Yes	No	1	No	No	Yes	No	Week1	1	5	O2Conv	No	No	Feb_To_Jul	36,2	5	1,1	6,3	NA	141	2	1,190283401	No	No	1	1	1	1	6	0	0	0	1	6	0	5	5	173	10	19	389	40	20	1500
5	80	F	18,36547291	Yes	None	No	No	1	No	No	No	No	Week1	1	4	O2Conv	Yes	No	Feb_To_Jul	37,8	8,2	1,1	5,8	NA	257	2	1,190283401	Yes	No	1	1	1	1	7	0	0	0	1	7	0	7	7	256	10	22	358	50	20	1000
5	74	H	30,64253567	Yes	Morbid_Obesity	Yes	No	1	Yes	No	No	No	Week2+	1	6	O2Conv	Yes	No	Feb_To_Jul	38,7	3	1,8	7,3	NA	113	2	1,190283401	Yes	No	1	1	1	1	9	0	0	0	1	9	1	7	8	180	10	22	440	42	24	3500
5	44	H	30,99173554	Yes	Morbid_Obesity	No	Yes	0	No	No	No	No	Week1	1	3	O2Conv	No	No	Feb_To_Jul	39,6	4,4	1,5	4,4	NA	164	3	1,190283401	No	No	0	0	0	0	5	0	0	0	1	5	1	24	62	243	10	23	430	41	22	2000
5	80	H	24,55775234	Yes	None	Yes	No	1	No	Yes	No	No	Week2+	0	9	O2Conv	Yes	No	Feb_To_Jul	38,3	8,7	2,3	NA	NA	189	4	1,190283401	No	No	1	1	1	1	8	0	0	0	1	8	5	2	7	86	NA	NA	NA	NA	NA	NA
5	65	F	NA	No	None	No	No	0	No	No	No	No	Week1	0	1	O2Conv	No	No	Feb_To_Jul	36,9	5,8	NA	6,5	NA	249	4	1,190283401	No	No	0	0	0	0	16	0	0	0	0	16	5	1	11	NA	NA	NA	NA	NA	NA	NA
5	54	H	32,87688723	Yes	Morbid_Obesity	No	No	1	No	Yes	No	Yes	Week1	1	3	O2Conv	No	Yes	Feb_To_Jul	39,1	10,4	1,6	3,3	NA	142	2	1,190283401	Yes	No	0	0	0	0	1	0	0	0	1	1	0	48	77	120	10	23	430	40	26	3500
5	74	H	26,75386445	Yes	Overweight	No	No	0	No	No	No	No	Week1	1	4	O2Conv	No	No	Feb_To_Jul	37,1	7,6	1,1	4,9	NA	163	3	1,190283401	No	No	0	0	0	0	0	0	0	0	0	0	0	5	8	436	NA	NA	NA	NA	NA	NA
5	53	H	28,08641975	Yes	Overweight	No	No	1	Yes	No	No	No	Week1	0	4	O2Conv	Yes	No	Feb_To_Jul	39,1	11	2,6	7,1	NA	223	4	1,190283401	Yes	No	0	0	0	0	10	0	0	0	1	10	0	33	75	113	14	27	430	50	28	1500
5	41	H	37,87755102	Yes	Morbid_Obesity	No	No	1	No	No	No	No	Week1	1	5	O2Conv	No	No	Feb_To_Jul	38,5	5,5	1,2	5	NA	221	4	1,190283401	No	No	0	0	0	0	3	0	0	0	1	3	3	4	49	89	12	22	430	41	24	1500
5	69	H	26,44897959	Yes	Overweight	No	No	1	Yes	No	No	No	Week1	0	6	O2Conv	Yes	No	Feb_To_Jul	38,5	7,1	1,7	7,5	NA	211	4	1,190283401	Yes	No	0	0	0	0	14	0	0	0	1	14	1	39	48	257	7	16	420	41	21	2000
5	73	H	29,70041322	Yes	Overweight	Yes	No	1	No	No	No	No	Week1	1	8	O2Conv	Yes	No	Feb_To_Jul	37,8	3,8	1,4	7,3	NA	82	4	1,190283401	Yes	No	1	1	1	1	20	0	0	0	1	20	1	20	21	228	8	20	460	42	24	2000
5	67	H	22,98539751	Yes	None	No	No	0	Yes	No	No	Yes	Week1	1	5	O2Conv	No	Yes	Feb_To_Jul	37,9	6,6	NA	NA	NA	236	2	1,190283401	No	No	0	1	1	1	5	0	0	0	0	5	0	2	8	NA	NA	NA	NA	NA	NA	NA
5	77	H	30,64253567	Yes	Morbid_Obesity	No	No	0	No	Yes	Yes	No	Week1	0	8	O2Conv	Yes	No	Feb_To_Jul	39	7,9	1,5	6,5	NA	248	3	1,190283401	Yes	No	1	1	1	1	3	0	0	0	1	3	13	7	20	192	8	22	426	43	25	3500
5	72	H	37,64925239	Yes	Morbid_Obesity	No	No	0	Yes	No	No	Yes	Week1	1	7	O2Conv	No	Yes	Feb_To_Jul	38,9	5,2	1,2	7,2	NA	120	4	1,190283401	No	No	1	1	1	1	6	0	1	0	0	6	2	2	4	122	NA	NA	NA	NA	NA	NA
5	51	H	33,05785124	Yes	Morbid_Obesity	No	No	1	No	No	Yes	No	Week2+	0	10	O2Conv	Yes	No	Feb_To_Jul	38,6	4,6	1	NA	NA	100	3	1,190283401	Yes	No	0	0	0	0	8	0	0	0	1	8	0	26	47	108	14	27	400	52	22	500
5	76	H	NA	Yes	None	Yes	No	1	Yes	Yes	Yes	Yes	Week1	1	2	O2Conv	No	No	Feb_To_Jul	39	8,8	1,5	6,2	NA	148	4	1,190283401	No	No	1	1	1	1	6	1	0	0	0	6	3	1	4	233	NA	NA	NA	NA	NA	NA
5	63	H	23,37472608	Yes	None	No	No	1	Yes	No	No	No	Week1	1	9	O2Conv	Yes	Yes	Feb_To_Jul	38,6	8,8	1,5	5,9	NA	159	3	1,190283401	Yes	No	0	0	0	0	5	0	0	0	1	5	0	23	88	97	10	22	460	36	28	2500
5	64	H	25,35154137	Yes	Overweight	No	No	1	Yes	No	Yes	No	Week2+	1	6	O2Conv	Yes	No	Feb_To_Jul	38	10,5	1,5	7,7	NA	400	4	1,190283401	Yes	No	0	0	0	0	8	0	0	0	1	8	3	11	20	273	10	20	445	40	27	1500
5	60	H	33,80205516	Yes	Morbid_Obesity	No	No	1	Yes	No	Yes	No	Week2+	0	4	O2Conv	No	No	Feb_To_Jul	37,7	8,8	1,7	7	NA	337	4	1,190283401	No	No	0	0	0	0	8	0	0	0	1	8	3	17	31	121	12	23	350	53	23	0
5	51	F	38,85595257	Yes	Morbid_Obesity	No	No	0	Yes	No	Yes	Yes	Week1	1	11	O2Conv	Yes	Yes	Feb_To_Jul	38	5,1	1,6	7,4	NA	180	4	1,190283401	Yes	No	0	0	0	0	10	0	0	0	1	10	1	45	54	129	10	24	350	46	25	0
5	43	H	27,5	Yes	Overweight	No	Yes	0	No	No	No	No	Week1	0	5	O2Conv	No	No	Feb_To_Jul	39	7	2,1	6,2	NA	157	3	1,190283401	No	No	0	0	0	0	7	0	0	0	1	7	1	23	94	264	12	24	460	45	22	0
5	63	F	37,24277238	Yes	Morbid_Obesity	No	No	0	No	No	No	No	Week1	0	4	O2Conv	No	No	Feb_To_Jul	37,9	7,6	1,1	7,6	NA	245	4	1,190283401	No	No	0	0	0	0	6	0	0	0	1	6	0	23	35	187	12	NA	390	48	22	500
5	52	H	24,91349481	Yes	None	No	No	1	No	Yes	No	Yes	Week1	1	9	O2Conv	Yes	Yes	Feb_To_Jul	36,4	7,1	1	5,6	NA	188	4	1,190283401	Yes	No	0	0	0	0	12	0	0	0	1	12	8	10	25	178	10	NA	350	47	26	1500
5	65	H	24,22145329	Yes	None	No	No	1	No	No	No	No	Week1	1	3	O2Conv	No	Yes	Feb_To_Jul	38	11,8	1,6	8,6	NA	231	3	1,190283401	Yes	No	0	0	0	0	6	0	0	0	1	6	0	37	64	177	8	22	380	53	25	2500
5	77	H	23,14814815	Yes	None	Yes	No	1	No	No	Yes	No	Week1	1	11	O2Conv	Yes	No	Feb_To_Jul	37,8	8,6	1,9	4	NA	135	4	1,190283401	Yes	No	1	1	1	1	6	0	0	0	1	6	0	3	3	74	12	27	750	34	17	1000
5	57	H	31,56167151	Yes	Morbid_Obesity	No	No	1	No	Yes	No	No	Week1	0	2	O2Conv	No	No	Feb_To_Jul	38,9	7,3	1,7	7,9	NA	303	4	1,190283401	Yes	No	0	0	0	0	4	0	0	0	1	4	1	4	14	222	12	23	420	40	25	1500
5	60	H	27,75510204	Yes	Overweight	No	No	1	No	No	No	Yes	Week1	1	14	O2Conv	Yes	Yes	Feb_To_Jul	36,8	7,7	4,6	6,1	NA	56	2	1,190283401	No	No	1	1	1	1	3	0	0	0	1	3	0	3	3	170	8	NA	412	35	25	2000
5	60	H	20,86111966	Yes	None	No	No	0	Yes	Yes	No	No	Week2+	0	8	O2Conv	Yes	No	Feb_To_Jul	38,4	10,2	1,9	5,4	NA	170	4	1,190283401	No	No	0	0	0	0	9	0	0	1	1	9	0	9	13	72	10	23	390	41	24	2000
5	33	H	28,40054796	Yes	Overweight	No	No	0	No	No	No	No	Week1	0	5	O2Conv	Yes	No	Feb_To_Jul	39	11,5	1,3	8,9	NA	176	4	1,190283401	No	No	0	0	0	0	11	0	0	0	1	11	1	27	35	105	6	30	NA	55	23	NA
5	41	H	33,95061728	Yes	Morbid_Obesity	No	No	0	No	Yes	No	No	Week1	1	3	O2Conv	No	Yes	Feb_To_Jul	37,9	72,5	1,4	NA	NA	224	4	1,190283401	Yes	No	0	0	0	0	11	0	0	0	1	11	1	34	87	104	10	20	420	49	24	1000
5	54	H	20,86111966	Yes	None	No	No	1	No	No	No	No	Week1	1	4	O2Conv	No	No	Feb_To_Jul	37,6	13,4	2,3	9,1	NA	286	4	1,190283401	No	No	0	0	0	0	3	0	0	0	1	3	1	10	20	192	12	28	450	50	22	500
5	57	H	30,69387755	Yes	Morbid_Obesity	No	No	0	Yes	No	No	No	Week1	1	8	O2Conv	Yes	Yes	Feb_To_Jul	38,4	11,6	2,7	9,2	NA	347	4	1,190283401	Yes	No	0	0	0	0	7	0	0	0	1	7	0	72	143	81	10	24	440	46	30	1500
5	66	H	34,93877551	Yes	Morbid_Obesity	No	No	1	No	No	Yes	No	Week1	1	9	O2Conv	No	No	Feb_To_Jul	38,4	13,2	1,8	8,6	NA	199	4	1,190283401	Yes	No	0	NA	0	0	2	0	0	0	1	2	1	42	NA	120	10	24	430	46	28	500
5	64	H	23,51020408	Yes	None	No	No	1	No	No	No	No	Week1	0	4	O2Conv	No	No	Feb_To_Jul	38,1	5,6	1,9	6,4	NA	198	4	1,190283401	No	No	0	0	0	0	5	1	0	0	1	5	0	7	20	166	7	24	400	47	22	1000
5	71	H	29,3877551	Yes	Overweight	No	No	1	No	No	No	No	Week1	1	6	O2Conv	No	Yes	Feb_To_Jul	38,2	6,9	1,6	6,1	NA	267	4	1,190283401	No	No	1	1	1	1	7	0	0	0	1	7	0	7	7	195	12	25	375	47	24	1250
5	65	F	27,6816609	Yes	Overweight	No	No	1	Yes	No	No	No	Week2+	0	2	O2Conv	No	No	Feb_To_Jul	37,8	4,4	1,9	6,3	NA	280	4	1,190283401	No	No	0	0	0	0	9	0	0	0	1	9	2	23	175	230	10	20	410	36	24	2500
5	58	H	40,46710602	Yes	Morbid_Obesity	No	No	0	Yes	No	No	No	Week1	0	5	O2Conv	No	No	Feb_To_Jul	37,6	10,4	3,2	8,2	NA	221	4	1,190283401	No	No	0	0	0	0	6	0	0	0	1	6	0	22	32	113	10	NA	460	39	26	1500
5	47	H	24,69135802	No	None	No	No	0	No	No	No	No	Week1	0	1	O2Conv	No	No	Feb_To_Jul	37,1	6,9	1,4	8,1	NA	490	4	1,190283401	No	No	0	0	0	0	13	0	0	0	0	13	8	1	16	110	NA	NA	NA	NA	NA	NA
5	57	H	25,9043101	Yes	Overweight	No	No	1	No	No	No	No	Week2+	0	7	O2Conv	Yes	No	Feb_To_Jul	36,4	9,2	1,5	6,9	NA	173	4	1,190283401	Yes	No	1	1	0	1	9	0	0	0	1	9	0	46	46	115	10	21	430	43	26	1500
5	30	F	33,29864724	Yes	Morbid_Obesity	No	No	0	No	No	No	No	Week1	0	2	O2Conv	No	No	Feb_To_Jul	38,5	3,8	1,3	7,2	NA	322	4	1,190283401	Yes	Yes	0	0	0	0	6	1	0	0	1	6	1	50	62	144	12	30	340	62	30	1500
5	62	H	35,22451353	Yes	Morbid_Obesity	No	No	0	Yes	No	No	No	Week1	1	9	O2Conv	Yes	Yes	Feb_To_Jul	41	14	2,1	8,2	NA	172	4	1,190283401	Yes	No	0	0	0	0	7	0	0	0	1	7	0	47	96	87	20	20	400	51	30	0
5	73	H	22,09680791	Yes	None	No	No	0	No	Yes	No	No	Week1	0	7	O2Conv	Yes	Yes	Feb_To_Jul	37,9	13,7	2	6,9	NA	220	3	1,190283401	No	No	1	1	1	1	10	0	0	0	1	10	1	15	16	168	10	22	435	40	22	1500
5	68	H	31,5115017	Yes	Morbid_Obesity	No	No	1	No	No	Yes	Yes	Week2+	0	6	O2Conv	No	No	Feb_To_Jul	36,7	14,6	1,2	5,8	NA	178	4	1,190283401	No	No	0	0	0	0	8	0	0	0	1	8	0	6	21	160	10	26	440	49	22	2000
5	61	H	25,82644628	Yes	Overweight	No	No	1	No	Yes	Yes	Yes	Week1	1	5	O2Conv	No	No	Feb_To_Jul	38,1	9,2	1,5	8,9	NA	243	NA	1,190283401	Yes	No	0	0	0	0	12	0	0	0	1	12	5	14	58	115	10	NA	420	50	20	0
5	63	H	21,87755102	Yes	None	Yes	No	1	Yes	No	Yes	Yes	Week1	1	12	O2Conv	Yes	Yes	Feb_To_Jul	38,7	10,3	1,3	6,3	NA	155	2	1,190283401	No	No	0	0	0	0	6	0	1	0	1	6	1	7	15	111	12	26	400	42	22	NA
5	54	F	25,47666009	Yes	Overweight	No	No	0	Yes	No	No	No	Week2+	0	7	O2Conv	Yes	No	Feb_To_Jul	38,6	8,2	2,2	7,1	NA	221	3	1,190283401	No	No	0	0	0	0	9	0	0	0	1	9	3	14	38	188	8	18	350	41	23	500
5	51	H	27,17063157	Yes	Overweight	No	No	1	No	No	No	No	Week1	1	7	O2Conv	Yes	No	Feb_To_Jul	39,5	7,1	1,5	6,6	NA	246	3	1,190283401	No	No	0	0	0	0	15	0	0	0	1	15	2	38	53	200	8	22	440	49	22	2000
5	70	H	22,38631428	Yes	None	No	No	1	No	No	No	No	Week1	1	4	O2Conv	No	Yes	Feb_To_Jul	38,5	8,4	1,4	6,2	NA	284	3	1,190283401	No	No	0	0	0	0	5	0	0	0	1	5	1	61	68	116	12	NA	420	47	22	2000
5	68	F	25,71166208	Yes	Overweight	No	Yes	0	No	No	No	No	Week2+	0	7	O2Conv	Yes	No	Feb_To_Jul	38,5	5,9	1,7	6,6	NA	183	4	1,190283401	Yes	No	0	0	0	0	8	0	0	0	1	8	0	37	37	215	10	24	383	50	26	1500
5	60	H	30,93043808	Yes	Morbid_Obesity	No	No	1	No	No	No	No	Week1	1	7	O2Conv	Yes	No	Feb_To_Jul	39,1	10,3	1,3	7,2	NA	178	4	1,190283401	Yes	No	0	0	0	0	7	0	0	0	1	7	1	39	46	111	10	25	450	40	24	1000
5	37	H	24,22145329	No	None	No	No	0	No	No	No	No	Week1	0	3	O2Conv	No	No	Feb_To_Jul	40	13,8	3,8	6,9	NA	253	4	1,190283401	No	No	0	0	0	0	13	1	0	0	0	13	3	0	8	121	NA	NA	NA	NA	NA	NA
5	59	H	NA	Yes	None	No	No	1	No	No	No	No	Week1	0	8	O2Conv	Yes	No	Feb_To_Jul	38,2	7,9	1,9	7,1	NA	166	4	1,190283401	Yes	Yes	0	0	0	0	6	1	0	0	1	6	0	9	15	165	8	16	420	45	20	500
5	57	H	NA	No	None	No	No	0	No	No	No	No	Week1	0	7	O2Conv	No	No	Feb_To_Jul	37,2	3,3	1,2	9,1	NA	87	4	1,190283401	No	No	1	1	1	1	10	0	0	0	1	10	3	16	19	111	NA	NA	NA	NA	NA	NA
5	65	H	25,18078512	Yes	Overweight	No	No	1	No	Yes	No	Yes	Week1	1	9	O2Conv	No	Yes	Feb_To_Jul	37,2	13,1	1,8	7,1	NA	91	4	1,190283401	Yes	No	0	0	0	0	5	0	0	0	1	5	5	29	75	118	10	24	445	31	20	1500
5	62	H	NA	No	None	No	Yes	0	No	No	No	No	Week1	0	6	O2Conv	No	No	Feb_To_Jul	38	10,8	2,3	9,4	NA	214	2	1,190283401	No	No	0	0	0	0	11	0	0	0	1	11	1	1	22	232	12	22	345	49	22	1000
5	72	F	27,05515088	Yes	Overweight	No	No	0	No	No	No	No	Week1	0	8	O2Conv	Yes	No	Feb_To_Jul	36,3	12	1,8	7,8	NA	379	4	1,190283401	Yes	Yes	1	1	1	1	10	0	0	0	1	10	0	16	16	76	NA	NA	350	49	NA	1000
5	66	H	25,42001461	Yes	Overweight	No	No	1	No	No	No	No	Week1	0	3	O2Conv	No	No	Feb_To_Jul	36,6	3,9	1,9	6,8	NA	103	2	1,190283401	Yes	No	0	0	0	0	6	1	0	0	1	6	2	37	50	100	8	NA	470	41	26	1000
5	52	H	27,39817568	Yes	Overweight	No	No	0	No	Yes	No	No	Week1	0	6	O2Conv	No	No	Feb_To_Jul	38,5	7,1	1,3	5,6	NA	50	3	1,190283401	Yes	No	0	0	0	0	14	1	0	0	0	14	2	4	11	188	NA	NA	NA	NA	NA	NA
5	39	F	36,57978967	Yes	Morbid_Obesity	No	No	1	No	No	No	No	Week2+	0	8	O2Conv	Yes	No	Feb_To_Jul	38,2	8,4	1,1	4,4	338	185	4	-0,469635628	Yes	No	0	0	0	0	9	0	0	0	1	9	0	23	50	98	15	31	350	56	30	500
5	39	H	28,73563218	Yes	Overweight	No	No	1	No	No	No	Yes	Week1	1	4	O2Conv	No	No	Feb_To_Jul	38,7	6,7	0,8	7,8	NA	252	4	-0,469635628	No	No	0	0	0	0	12	1	0	0	1	12	3	6	17	185	10	NA	430	41	23	1000
5	71	H	20,76124567	Yes	None	No	No	1	No	No	No	No	Week1	1	10	O2Conv	Yes	No	Feb_To_Jul	35,6	8,8	3,4	6,7	NA	222	4	-0,469635628	Yes	No	0	0	0	0	4	0	0	0	1	4	0	25	89	201	10	20	460	35	23	3000
5	61	H	21,2244898	Yes	None	No	No	0	No	No	No	Yes	Week1	0	3	O2Conv	No	No	Feb_To_Jul	38,9	9,9	1,7	7,6	NA	422	4	-0,469635628	Yes	No	0	0	0	0	13	1	0	0	1	13	7	8	22	143	10	25	350	42	26	500
5	76	F	27,96801606	Yes	Overweight	No	No	1	No	No	No	No	Week1	0	8	O2Conv	Yes	No	Feb_To_Jul	38,3	17,3	1,8	8,7	NA	255	4	-0,469635628	Yes	No	0	0	0	0	12	0	0	0	1	12	1	24	34	74	10	NA	400	41	NA	NA
5	57	H	33,96239627	Yes	Morbid_Obesity	Yes	No	1	Yes	No	No	No	Week1	0	7	O2Conv	Yes	No	Feb_To_Jul	38,6	15,7	2,1	7,9	NA	377	4	-0,469635628	No	Yes	0	0	0	0	7	1	0	0	1	7	0	15	21	190	NA	NA	412	59	23	1500
5	44	H	25,71166208	Yes	Overweight	No	No	0	No	No	No	No	Week1	0	3	O2Conv	No	No	Feb_To_Jul	37,1	12,8	2,5	6,7	NA	278	4	-0,469635628	Yes	No	0	0	0	0	6	0	0	0	1	6	0	6	14	197	8	18	440	36	16	2500
5	73	H	24,22145329	Yes	None	No	No	0	Yes	No	No	Yes	Week1	1	7	O2Conv	Yes	No	Feb_To_Jul	37,1	10,2	1,2	8,6	NA	240	4	-0,469635628	Yes	No	1	1	1	1	7	1	0	0	1	7	1	16	17	262	5	28	320	48	28	500
5	61	H	26,7755102	Yes	Overweight	No	No	1	No	No	No	No	Week1	1	5	O2Conv	No	No	Feb_To_Jul	36,5	7,4	2,1	6,8	NA	140	4	-0,469635628	No	No	0	0	0	0	3	0	0	0	1	3	1	14	32	248	10	24	460	36	NA	NA
5	60	H	23,14814815	Yes	None	No	No	1	No	No	No	No	Week1	1	7	O2Conv	Yes	No	Feb_To_Jul	36,7	5,1	1,1	4,7	NA	213	4	-0,469635628	Yes	Yes	0	0	0	0	7	1	0	0	1	7	1	14	19	144	8	23	450	50	25	1000
5	53	H	23,8497766	Yes	None	No	No	0	Yes	No	No	No	Week1	0	3	O2Conv	No	No	Feb_To_Jul	37	5,7	1,9	5,8	NA	150	4	-0,469635628	No	No	0	0	0	0	11	1	0	0	0	11	2	1	7	152	NA	NA	NA	NA	NA	NA
5	49	F	50,089268	Yes	Morbid_Obesity	No	No	1	No	No	No	No	Week1	1	4	O2Conv	No	Yes	Feb_To_Jul	39,4	13	1,5	9,7	NA	437	4	-0,469635628	Yes	No	0	0	0	0	5	0	0	0	1	5	1	19	46	123	10	NA	290	45	24	1000
5	65	H	24,48979592	Yes	None	No	No	0	Yes	No	No	No	Week1	0	8	O2Conv	Yes	No	Feb_To_Jul	36,5	6,1	1,9	6	NA	316	4	-0,469635628	No	Yes	1	1	0	1	13	0	0	0	1	13	2	44	46	62	12	28	NA	53	NA	NA
5	46	H	24,8015873	Yes	None	No	No	0	No	Yes	No	Yes	Week2+	1	9	O2Conv	No	Yes	Feb_To_Jul	37,5	7,5	1,7	5,7	NA	87	4	-0,469635628	Yes	No	0	0	0	0	9	1	0	0	0	9	0	4	10	132	NA	NA	NA	NA	NA	NA
5	60	F	33,12130679	Yes	Morbid_Obesity	No	Yes	1	No	Yes	No	No	Week1	0	3	O2Conv	No	No	Feb_To_Jul	38,9	6	1,1	7,5	NA	259	4	-0,469635628	Yes	Yes	0	0	0	0	20	1	0	0	1	20	0	17	39	189	10	21	370	45	26	500
5	61	F	23,828125	Yes	None	No	No	1	Yes	Yes	No	Yes	Week1	1	12	O2Conv	Yes	Yes	Feb_To_Jul	37,4	9	2,1	7,3	NA	173	3	-0,469635628	Yes	No	1	1	1	1	5	0	0	0	1	5	3	9	12	54	14	26	340	45	30	1000
5	68	H	30,47052154	Yes	Morbid_Obesity	No	No	1	No	No	Yes	No	Week1	0	3	O2Conv	No	No	Feb_To_Jul	38	11,2	1,1	NA	NA	223	4	-0,469635628	No	No	0	0	0	0	22	0	0	0	1	22	13	3	23	142	10	NA	580	53	13	0
5	65	H	26,29757785	Yes	Overweight	No	No	1	No	Yes	No	No	Week1	0	3	O2Conv	No	No	Feb_To_Jul	37,8	4,1	2,3	6,9	NA	168	2	-0,469635628	No	Yes	0	0	0	0	12	1	1	0	1	12	1	7	22	174	10	24	434	38	20	1000
5	42	H	27,77777778	Yes	Overweight	No	No	0	No	No	No	No	Week1	0	6	O2Conv	Yes	No	Feb_To_Jul	36,8	13,3	1,6	7,3	NA	359	4	-0,469635628	Yes	Yes	0	0	0	0	16	0	0	0	1	16	8	13	31	196	10	20	450	44	26	2500
5	55	H	27,71768524	Yes	Overweight	No	Yes	1	No	No	No	No	Week1	0	4	O2Conv	No	No	Feb_To_Jul	39	6,8	1,4	7,4	NA	169	4	-0,469635628	No	No	0	0	0	0	12	1	0	0	0	12	-1	5	12	67	NA	NA	NA	NA	NA	NA
5	41	H	32,19517958	Yes	Morbid_Obesity	No	No	0	No	No	No	No	Week1	0	3	O2Conv	No	No	Feb_To_Jul	38,2	11,5	2,2	8,2	NA	230	4	-0,469635628	Yes	No	0	0	0	0	13	0	0	0	1	13	2	20	37	142	NA	NA	NA	38	28	0
5	47	F	33,46403461	Yes	Morbid_Obesity	No	Yes	1	Yes	Yes	No	No	Week1	0	1	O2Conv	No	No	Feb_To_Jul	39,4	5	1,6	4,7	NA	197	2	-0,469635628	No	No	0	0	0	0	4	0	0	0	0	4	1	1	5	NA	NA	NA	NA	NA	NA	NA
5	51	F	28,04037814	Yes	Overweight	No	No	0	No	Yes	No	No	Week1	0	1	O2Conv	No	No	Feb_To_Jul	39,2	16	1,6	9,9	NA	218	4	-0,469635628	Yes	No	0	0	0	0	6	0	0	0	0	6	1	2	41	NA	NA	NA	NA	NA	NA	NA
5	62	H	22,28259211	Yes	None	No	No	1	No	Yes	No	Yes	Week1	1	6	O2Conv	No	No	Feb_To_Jul	37,6	4,8	1,6	5,7	NA	111	4	-0,469635628	Yes	No	0	0	0	0	23	1	0	0	1	23	3	49	62	195	8	20	420	44	24	750
5	37	H	19,15708812	Yes	None	No	No	1	No	No	Yes	No	Week1	1	7	O2Conv	Yes	No	Feb_To_Jul	38,9	7,5	1,6	4,7	NA	352	3	1,190283401	No	Yes	0	0	0	0	18	1	0	0	1	18	1	175	227	206	12	NA	430	43	23	0
5	72	H	26,64359862	Yes	Overweight	No	No	1	No	No	No	No	Week1	1	9	O2Conv	Yes	No	Feb_To_Jul	36,9	7,8	1,1	7	NA	278	4	-0,469635628	No	No	0	0	0	0	10	1	0	0	1	10	1	96	126	173	8	21	402	37	24	2500
5	30	F	35,49245785	Yes	Morbid_Obesity	No	No	1	No	No	No	Yes	Week1	1	12	O2Conv	Yes	Yes	Feb_To_Jul	39	4,6	1,1	5,4	NA	256	4	-0,469635628	Yes	No	0	0	0	0	10	1	0	0	1	10	4	25	168	90	10	20	300	41	30	1250
5	68	H	19,1989603	No	None	No	No	0	No	No	No	No	Week2+	0	7	O2Conv	Yes	No	Feb_To_Jul	37,6	8,8	1,5	5,8	NA	235	3	-0,469635628	No	No	1	1	1	1	8	1	0	0	1	8	2	12	14	131	10	29	380	48	22	1000
5	74	F	23,91883029	No	None	No	No	0	No	No	No	No	Week1	0	7	O2Conv	Yes	No	Feb_To_Jul	37,5	12,8	1,9	5	NA	345	4	-0,469635628	Yes	No	0	0	0	0	14	1	0	0	1	14	4	6	20	148	8	NA	340	38	24	2000
5	57	F	24,9107674	No	None	No	No	0	No	No	No	No	Week1	0	1	O2Conv	No	No	Feb_To_Jul	37,5	8,3	1,4	7,7	NA	320	1	-1,481781377	No	No	0	0	0	0	25	0	0	0	0	25	1	4	12	337	0	NA	NA	42	24	1500
5	74	H	18,9370029	Yes	None	No	No	0	Yes	No	No	No	Week1	0	5	O2Conv	No	No	Feb_To_Jul	39	12	3,4	NA	NA	95	2	-1,481781377	No	No	0	1	0	1	32	0	0	0	0	32	14	1	15	218	0	NA	NA	37	22	2000
5	42	F	24,39105884	Yes	None	No	No	1	No	Yes	No	No	Week1	1	6	O2Conv	No	No	Feb_To_Jul	38,2	8,9	3	7,4	1700	234	0	-1,481781377	Yes	No	0	0	0	0	2	0	0	0	0	2	0	4	13	400	0	NA	NA	35	20	3500
5	62	H	34,60207612	Yes	Morbid_Obesity	Yes	No	0	No	No	No	No	Week2+	0	3	O2Conv	No	No	Jul_To_Jan	37	6,7	1,4	4,3	NA	475	1	-1,522267206	Yes	No	0	0	0	0	8	0	1	0	0	8	0	4	9	171	0	NA	NA	87	21	2000
5	59	F	27,23922448	Yes	Overweight	No	No	1	Yes	Yes	No	No	Week1	1	6	O2Conv	Yes	Yes	Jul_To_Jan	37,7	8,3	1,5	7,8	NA	164	3	-1,522267206	Yes	No	1	1	0	1	4	1	0	0	1	4	0	14	14	102	8	26	320	43	26	2000
5	83	H	20,71569381	Yes	None	No	No	1	No	No	No	No	Week1	0	4	O2Conv	No	No	Jul_To_Jan	37	15,8	1,7	8,3	605	263	2	-1,603238866	Yes	No	0	0	0	0	10	1	0	0	0	10	1	5	24	100	NA	NA	NA	32	41	750
5	78	H	31,43982174	Yes	Morbid_Obesity	No	No	1	No	No	No	No	Week1	1	10	O2Conv	No	No	Jul_To_Jan	38	16,4	3,7	9,7	NA	367	4	-1,603238866	Yes	No	0	0	0	0	12	1	0	0	1	12	0	30	36	70	10	28	420	58	40	2500
5	56	H	24,93372049	Yes	None	No	No	1	Yes	Yes	No	Yes	Week1	1	3	O2Conv	No	No	Jul_To_Jan	38,4	6,4	1,8	6,2	109	242	0	-1,603238866	Yes	No	0	0	0	0	4	0	0	0	0	4	1	2	16	419	0	NA	NA	30	32	3500
5	68	F	34,62603878	Yes	Morbid_Obesity	No	No	1	Yes	No	No	Yes	Week2+	1	5	O2Conv	Yes	Yes	Jul_To_Jan	39,4	8,7	1,1	7,2	550	218	2	-1,603238866	Yes	No	0	0	0	0	8	1	0	0	1	8	2	64	86	102	10	24	270	40	37	3000
5	27	H	27,77777778	Yes	Overweight	No	No	0	No	No	No	No	Week1	0	2	O2Conv	No	No	Jul_To_Jan	38,3	7,9	1,2	5,6	NA	185	3	-1,603238866	Yes	No	0	0	0	0	7	1	0	0	0	7	3	4	14	188	NA	NA	NA	48	35	1500
5	58	H	28,40909091	Yes	Overweight	No	No	1	No	No	No	No	Week1	0	2	O2Conv	No	No	Jul_To_Jan	38,5	4,6	0,8	3,8	270	243	0	-1,603238866	No	No	0	0	0	0	4	0	0	0	0	4	0	12	18	289	NA	NA	NA	41	26	1000
5	51	H	27,75510204	Yes	Overweight	No	No	1	No	No	No	Yes	Week1	0	5	O2Conv	No	Yes	Jul_To_Jan	38	3	1	5	421	176	0	-1,117408907	No	No	0	0	0	0	3	0	0	0	0	3	0	3	3	325	NA	NA	NA	44	25	0
5	64	F	29,41073492	Yes	Overweight	No	No	0	No	No	No	No	Week1	0	4	O2Conv	Yes	No	Jul_To_Jan	39,3	6,9	1,7	6,7	NA	209	4	-1,117408907	Yes	No	0	0	0	0	15	1	0	0	1	15	6	33	74	53	8	27	360	64	35	1500
5	22	F	29,38475666	Yes	Overweight	No	No	0	No	No	No	No	Week2+	0	5	O2Conv	No	No	Jul_To_Jan	37,5	14,4	1,2	6,6	760	312	2	-1,117408907	No	No	0	0	0	0	9	0	0	0	0	9	6	4	11	146	NA	NA	NA	54	30	4000
5	72	H	32,74416118	Yes	Morbid_Obesity	No	No	1	Yes	No	No	No	Week2+	0	3	O2Conv	No	No	Jul_To_Jan	38	4,2	1,8	6,1	NA	120	4	-1,117408907	Yes	No	0	0	0	0	9	1	0	0	0	9	0	7	15	193	NA	NA	NA	38	29	1000
5	47	F	41,62330905	Yes	Morbid_Obesity	No	No	1	Yes	No	No	No	Week2+	0	4	O2Conv	Yes	No	Jul_To_Jan	38	9	1,5	8,3	NA	349	4	-1,117408907	Yes	No	0	0	0	0	8	1	0	0	1	8	0	24	28	68	12	23	300	44	38	1000
5	82	H	22,14532872	Yes	None	No	No	1	No	No	No	No	Week1	0	4	O2Conv	No	No	Jul_To_Jan	39	9,7	1,1	8,5	NA	301	2	-1,117408907	Yes	No	1	1	1	1	3	1	0	0	1	3	0	15	15	65	8	21	400	42	36	2000
5	70	H	33,46222487	Yes	Morbid_Obesity	No	No	1	No	Yes	No	No	Week2+	0	3	O2Conv	Yes	No	Jul_To_Jan	38,2	4,6	1,2	5,9	NA	287	3	-1,117408907	Yes	No	0	0	0	0	9	1	0	0	1	9	0	14	21	69	10	25	400	43	34	2500
5	54	H	35,81771071	Yes	Morbid_Obesity	No	Yes	1	No	No	No	No	Week2+	0	3	O2Conv	No	No	Jul_To_Jan	39,3	4,9	1,7	7,1	NA	130	2	-1,117408907	Yes	No	0	0	0	0	9	0	0	0	0	9	1	7	26	182	NA	NA	410	40	35	500
5	60	F	34,60207612	Yes	Morbid_Obesity	No	No	1	No	Yes	No	No	Week1	0	2	O2Conv	No	No	Jul_To_Jan	37,9	6,1	1,9	5	NA	300	1	-1,117408907	Yes	No	0	0	0	0	15	1	0	0	0	15	4	2	13	95	NA	NA	NA	35	38	500
5	68	H	25,68956193	Yes	Overweight	No	No	1	Yes	Yes	No	No	Week1	0	8	O2Conv	Yes	No	Jul_To_Jan	38,7	4,7	2,5	5,7	NA	180	4	-1,117408907	Yes	No	0	0	0	0	2	0	0	0	1	2	0	54	75	86	12	25	400	40	30	1000
5	49	H	33,80205516	Yes	Morbid_Obesity	No	Yes	1	No	No	No	No	Week2+	0	2	O2Conv	Yes	No	Jul_To_Jan	38,7	7,6	1,9	5,3	NA	193	2	-1,117408907	Yes	No	0	0	0	0	8	1	0	0	1	8	3	13	52	80	10	24	410	42	28	1000
5	52	F	42,96875	Yes	Morbid_Obesity	No	No	0	No	No	No	No	Week1	0	3	O2Conv	Yes	No	Jul_To_Jan	37,5	10,5	1,6	7,7	NA	253	4	-1,117408907	Yes	No	0	0	0	0	6	0	0	0	1	6	0	15	27	42	12	25	360	48	26	1500
5	72	H	29,41176471	Yes	Overweight	No	No	0	Yes	No	Yes	Yes	Week1	1	5	O2Conv	No	No	Jul_To_Jan	38	6,2	1,5	5	423	230	2	-0,307692308	Yes	No	0	0	0	0	4	1	0	0	0	4	1	3	15	145	NA	NA	NA	39	28	1000
5	62	F	24,21875	Yes	None	No	No	1	No	Yes	No	Yes	Week1	1	6	O2Conv	Yes	Yes	Jul_To_Jan	36,6	13	1,2	5,3	NA	249	2	-0,307692308	Yes	No	1	1	1	1	12	0	1	0	1	12	10	23	33	110	10	22	350	56	26	1500
5	59	F	33,24787694	Yes	Morbid_Obesity	No	No	1	No	Yes	No	No	Week1	0	3	O2Conv	No	No	Jul_To_Jan	40	8,5	1,9	5	340	154	2	-0,307692308	Yes	No	0	0	0	0	6	1	1	0	1	6	3	7	17	150	10	21	310	25	32	2500
5	67	F	47,90245319	Yes	Morbid_Obesity	No	No	1	Yes	No	No	No	Week1	0	3	O2Conv	No	No	Jul_To_Jan	37,5	7,5	2	6	150	269	2	-0,307692308	Yes	No	0	0	0	0	7	1	1	0	0	7	1	11	38	124	14	NA	350	42	32	1500
5	55	H	32,97959184	Yes	Morbid_Obesity	No	No	1	Yes	Yes	No	Yes	Week2+	1	10	O2Conv	No	Yes	Jul_To_Jan	39	5,7	2,5	10	1200	261	2	-0,307692308	Yes	No	0	0	0	0	8	0	1	0	0	8	7	10	30	180	12	NA	450	50	35	0
5	67	H	42,25256896	Yes	Morbid_Obesity	No	No	1	Yes	No	Yes	No	Week1	1	20	O2Conv	Yes	Yes	Jul_To_Jan	38	4,5	2,6	6,5	NA	92	4	-0,307692308	Yes	No	1	1	1	1	1	1	0	0	1	1	0	5	5	74	10	22	420	42	30	1500
5	29	F	31,58861341	Yes	Morbid_Obesity	No	No	0	Yes	No	No	Yes	Week1	1	6	O2Conv	No	Yes	Jul_To_Jan	39,8	5,8	1,8	5,4	836	198	3	-0,307692308	Yes	No	0	0	0	0	11	0	0	0	0	11	4	2	0	154	NA	NA	NA	30	34	150
5	75	H	24,22145329	No	None	No	No	0	No	No	No	No	Week1	0	4	O2Conv	No	No	Jul_To_Jan	38,9	7,9	2,1	7,7	NA	390	2	-0,307692308	Yes	No	0	0	0	0	14	1	0	0	0	14	1	11	29	131	NA	NA	NA	39	38	1800
5	76	H	27,47562949	Yes	Overweight	No	No	1	No	No	No	No	Week1	0	4	O2Conv	Yes	No	Jul_To_Jan	37	9,2	2,4	4,9	782	203	2	-0,307692308	Yes	No	1	1	0	1	11	1	0	0	1	11	4	33	37	103	8	25	380	54	38	1750
5	38	H	26,12861083	Yes	Overweight	No	No	0	No	No	No	No	Week1	0	4	O2Conv	No	No	Jul_To_Jan	38,1	10,1	1,3	7,5	NA	362	3	-0,307692308	Yes	No	0	0	0	0	12	1	0	0	1	12	2	4	10	68	10	24	360	43	43	1350
5	65	H	25,90945695	Yes	Overweight	No	No	0	Yes	Yes	No	No	Week1	0	3	O2Conv	No	No	Jul_To_Jan	37,3	13,3	2	9,5	NA	215	2	-0,307692308	Yes	No	0	0	0	0	6	1	1	0	1	6	0	58	69	153	NA	NA	NA	46	33	1100
5	64	H	26,26494385	Yes	Overweight	Yes	No	1	No	No	No	No	Week1	0	4	O2Conv	Yes	No	Jul_To_Jan	37,3	13,1	2,5	6,1	NA	234	2	-0,307692308	Yes	No	1	1	1	1	5	1	0	0	1	5	2	24	26	88	6	NA	460	51	41	1000
5	62	H	16,65249433	Yes	None	Yes	No	0	No	Yes	No	No	Week1	1	7	O2Conv	Yes	No	Jul_To_Jan	38,8	29,2	1,2	5,5	NA	248	1	-0,307692308	No	No	0	0	0	0	1	0	0	0	0	1	0	2	26	304	NA	NA	NA	40	40	8000
5	54	H	34,94809689	Yes	Morbid_Obesity	No	No	0	No	No	No	No	Week2+	0	3	O2Conv	No	No	Jul_To_Jan	39,5	13,7	1,8	7,4	NA	168	2	-0,307692308	Yes	No	0	0	0	0	8	1	0	0	0	8	1	7	14	125	NA	NA	NA	41	41	3200
5	81	H	24,48979592	Yes	None	No	No	1	Yes	No	Yes	No	Week1	1	5	O2Conv	No	No	Jul_To_Jan	40,4	5,5	2,3	7,2	NA	163	4	-0,307692308	Yes	No	1	1	1	1	7	1	0	0	0	7	0	4	4	65	NA	NA	NA	41	38	1600
5	74	H	29,32098765	Yes	Overweight	No	No	1	No	No	No	No	Week1	0	4	O2Conv	No	No	Jul_To_Jan	37,6	9,5	3	6,6	NA	227	2	-0,307692308	Yes	No	0	0	0	0	10	1	0	0	1	10	4	24	71	82	10	27	450	44	31	750
5	78	F	42,80618312	Yes	Morbid_Obesity	No	No	1	Yes	No	No	Yes	Week1	1	7	O2Conv	No	No	Jul_To_Jan	39,9	14,4	1,4	7,6	NA	234	4	-0,307692308	Yes	No	1	1	1	1	10	1	1	0	0	10	6	7	13	67	6	NA	949	33	44	1300
5	74	H	30,71739992	Yes	Morbid_Obesity	No	No	0	Yes	Yes	Yes	No	Week1	1	3	O2Conv	Yes	No	Jul_To_Jan	38,8	6,1	2,6	7,6	NA	143	2	-0,307692308	Yes	No	1	1	0	1	3	1	0	0	1	3	3	32	35	383	8	26	400	54	44	1110
5	57	H	27,7488727	Yes	Overweight	No	No	0	No	No	No	No	Week1	0	4	O2Conv	No	No	Jul_To_Jan	36,8	13,5	2,9	6,6	NA	286	2	-0,307692308	Yes	No	0	0	0	0	7	1	0	0	0	7	1	3	8	130	NA	NA	NA	40	29	NA
5	78	F	28,90625	Yes	Overweight	No	No	1	No	No	No	No	Week1	0	8	O2Conv	Yes	No	Jul_To_Jan	38,1	11,1	1,6	7,7	NA	238	2	-0,307692308	Yes	No	1	1	0	1	11	0	0	0	1	11	0	29	29	46	10	30	350	51	34	1350
5	59	H	27,1177686	Yes	Overweight	No	No	0	No	No	No	No	Week2+	0	4	O2Conv	No	No	Jul_To_Jan	39,2	8,4	1,6	6,4	NA	380	2	-0,307692308	Yes	No	0	0	0	0	9	1	0	0	0	9	4	12	63	90	NA	NA	NA	35	34	1600
5	75	H	32,97959184	Yes	Morbid_Obesity	No	No	0	No	No	No	No	Week1	0	8	O2Conv	Yes	No	Jul_To_Jan	38,4	9,8	1	9,1	NA	142	3	-0,307692308	Yes	No	0	0	0	0	11	1	0	0	1	11	1	23	46	89	10	25	474	46	42	900
5	74	H	25,42001461	Yes	Overweight	Yes	No	0	No	No	No	No	Week1	0	10	O2Conv	Yes	No	Jul_To_Jan	37,5	6,8	2,3	5,2	NA	80	2	-0,307692308	Yes	No	1	1	1	1	10	1	0	0	1	10	1	15	16	58	12	14	510	51	35	6600
5	68	F	24,8357635	No	None	No	No	0	No	No	No	No	Week1	0	7	O2Conv	Yes	No	Jul_To_Jan	38,9	9,2	1,8	3,8	NA	154	3	-0,307692308	Yes	No	0	0	0	0	6	1	0	0	1	6	2	7	18	95	10	23	360	38	40	1450
5	67	H	33,9100346	Yes	Morbid_Obesity	No	No	0	No	No	No	No	Week1	0	5	O2Conv	Yes	No	Jul_To_Jan	38,2	4,3	1,2	6,4	NA	204	3	-0,307692308	Yes	No	1	1	0	1	7	1	0	0	1	7	0	35	35	73	10	23	425	44	40	1500
5	72	H	31,4359113	Yes	Morbid_Obesity	Yes	No	1	No	No	Yes	No	Week1	0	4	O2Conv	Yes	No	Jul_To_Jan	37,7	9,5	1,2	NA	NA	228	3	-0,307692308	Yes	No	0	0	0	0	26	1	0	0	1	26	11	33	69	52	10	25	400	45	36	1000
5	71	F	30,859375	Yes	Morbid_Obesity	No	No	0	Yes	Yes	No	Yes	Week1	1	12	O2Conv	Yes	Yes	Jul_To_Jan	38,2	10,3	1,6	8,2	NA	220	4	-0,307692308	Yes	No	0	NA	0	0	3	0	0	0	1	3	0	33	NA	64	8	NA	350	51	38	1000
5	49	F	42,60789715	Yes	Morbid_Obesity	No	No	1	No	No	No	No	Week1	0	4	O2Conv	No	No	Jul_To_Jan	38,3	2,6	1,6	5,2	NA	110	1	-0,307692308	Yes	No	0	0	0	0	12	1	0	0	1	12	2	21	30	88	15	25	350	43	36	1900
5	42	H	20,0617284	No	None	No	No	0	No	No	No	No	Week2+	NA	4	O2Conv	No	No	Jul_To_Jan	39	11,5	1,7	5	NA	300	2	-0,307692308	No	No	0	0	0	0	8	1	0	0	0	8	1	3	39	73	NA	NA	NA	31	31	1700
5	79	H	NA	No	None	No	No	0	No	No	No	No	Week1	0	6	O2Conv	No	No	Jul_To_Jan	38,9	8,9	2,9	6,8	NA	100	2	-0,307692308	No	No	0	0	0	0	4	1	0	0	0	4	0	3	13	138	NA	NA	NA	43	30	3930
5	64	F	27,54820937	Yes	Overweight	No	No	0	No	No	No	No	Week1	0	3	O2Conv	No	No	Jul_To_Jan	38,7	9,1	2,7	6,6	NA	225	4	-0,307692308	Yes	No	0	0	0	0	10	1	0	0	1	10	3	14	26	127	NA	NA	NA	42	31	250
5	70	F	39,44636678	Yes	Morbid_Obesity	No	No	0	No	No	No	No	Week2+	0	3	O2Conv	No	No	Jul_To_Jan	38,3	6,3	1,1	6,4	NA	243	2	-0,874493927	Yes	No	0	0	0	0	9	1	0	0	0	9	2	4	12	156	NA	NA	NA	32	36	500
5	56	H	43,5821281	Yes	Morbid_Obesity	No	No	1	Yes	No	No	No	Week2+	0	4	O2Conv	No	No	Jul_To_Jan	37,6	8,4	1,6	7,3	NA	229	2	-0,307692308	Yes	No	0	0	0	0	9	0	1	0	1	9	4	23	34	72	14	25	430	56	30	3200
5	62	H	25,05930703	Yes	Overweight	No	No	1	Yes	Yes	Yes	Yes	Week1	1	8	O2Conv	Yes	Yes	Jul_To_Jan	36,6	7,8	1,1	7,9	NA	310	3	-0,874493927	Yes	No	1	1	0	1	17	1	1	0	1	17	7	44	51	55	6	NA	NA	39	36	0
5	33	F	24,44180209	No	None	No	No	0	No	No	No	No	Week1	0	2	O2Conv	No	No	Jul_To_Jan	38,4	4,6	1	5,4	NA	138	2	-0,874493927	Yes	No	0	0	0	0	6	1	0	0	0	6	5	3	15	370	NA	NA	NA	39	28	2000
5	68	F	25,390625	Yes	Overweight	No	No	1	No	No	Yes	No	Week1	0	8	O2Conv	No	No	Jul_To_Jan	38,9	6,5	4,5	4,2	NA	198	4	-0,874493927	Yes	No	0	0	0	0	5	0	1	0	1	5	9	22	NA	168	8	NA	315	41	37	1600
5	71	H	30,34607438	Yes	Morbid_Obesity	No	No	0	Yes	No	No	No	Week1	0	3	O2Conv	No	No	Jul_To_Jan	37,8	5,1	2,9	7,4	NA	301	4	-0,874493927	Yes	No	0	0	0	0	21	1	0	0	0	21	0	11	25	126	NA	NA	NA	38	33	2350
5	64	H	22,53061224	Yes	None	Yes	Yes	0	No	No	No	No	Week2+	0	2	O2Conv	No	No	Jul_To_Jan	36,6	9	1,7	5,1	NA	447	2	-1,238866397	Yes	No	0	0	0	0	9	0	0	0	0	9	6	4	22	204	NA	NA	NA	41	26	2600
5	66	H	32,40740741	Yes	Morbid_Obesity	No	No	1	Yes	No	No	No	Week2+	0	4	O2Conv	No	No	Jul_To_Jan	38,9	9,6	1,4	7,9	NA	349	3	-1,238866397	Yes	No	0	0	0	0	9	1	0	0	1	9	3	14	31	136	14	24	450	69	38	3250
5	68	F	25,71166208	Yes	Overweight	No	No	1	Yes	Yes	No	Yes	Week1	0	5	O2Conv	Yes	Yes	Jul_To_Jan	38,6	8,2	1,4	6,6	NA	140	3	-1,238866397	Yes	No	0	0	0	0	11	1	0	0	1	11	3	28	NA	97	10	19	305	32	39	1500
5	51	H	28,04967129	Yes	Overweight	No	Yes	1	No	No	No	No	Week2+	0	4	O2Conv	No	No	Jul_To_Jan	38,5	7,1	1,2	8,1	NA	253	2	-1,238866397	Yes	No	0	0	0	0	9	1	0	0	1	9	0	9	NA	98	NA	NA	NA	38	32	1000
5	68	H	26,85185185	Yes	Overweight	Yes	No	1	No	No	No	Yes	Week2+	0	4	O2Conv	No	No	Jul_To_Jan	36,3	12,9	2	6	267	301	2	-1,238866397	Yes	No	0	0	0	0	8	1	0	0	0	8	6	14	31	74	NA	NA	NA	35	31	1000
5	85	F	27,18163009	Yes	Overweight	No	No	0	No	No	No	No	Week1	0	4	O2Conv	No	No	Jul_To_Jan	37,5	15,3	1,4	8	NA	301	3	-1,238866397	Yes	No	1	1	1	1	10	1	0	0	0	10	4	4	8	200	NA	NA	NA	34	38	700
5	61	H	38,03888419	Yes	Morbid_Obesity	No	No	0	No	No	No	No	Week2+	0	2	O2Conv	No	No	Jul_To_Jan	36,7	3,8	NA	7,6	599	225	4	-1,238866397	Yes	No	0	0	0	0	8	0	0	0	0	8	2	4	NA	280	NA	NA	NA	40	31	2400
5	45	H	29,75778547	Yes	Overweight	No	No	0	Yes	No	No	No	Week1	0	3	O2Conv	No	No	Jul_To_Jan	35,5	9,1	2,3	7,6	NA	308	4	-1,238866397	Yes	No	0	0	0	0	10	1	0	0	0	10	3	4	15	141	NA	NA	NA	44	39	550
5	69	H	24,48565201	Yes	None	Yes	No	0	No	Yes	No	No	Week1	0	3	O2Conv	No	No	Jul_To_Jan	37,5	8,9	1,3	5,2	NA	243	3	-1,238866397	Yes	Yes	0	NA	0	0	5	1	0	0	0	5	2	27	NA	118	NA	NA	NA	35	40	3290
5	79	H	22,5981405	No	None	No	No	0	No	No	No	No	Week2+	0	3	O2Conv	Yes	No	Jul_To_Jan	36,7	15,6	2,4	7,5	NA	168	4	-0,874493927	Yes	No	1	1	1	1	9	1	0	0	1	9	5	10	15	81	6	28	375	40	34	1500
5	68	H	20,83070319	Yes	None	Yes	No	0	No	Yes	No	No	Week1	0	6	O2Conv	Yes	No	Jul_To_Jan	38,4	4,9	1,7	3,8	NA	33	2	-0,874493927	Yes	No	0	0	0	0	11	1	0	0	1	11	8	13	36	61	8	26	450	45	40	500
5	66	F	33,56401384	Yes	Morbid_Obesity	No	No	0	No	No	No	No	Week1	1	12	O2Conv	Yes	No	Jul_To_Jan	36,1	11,7	4,5	5,4	NA	375	2	-0,874493927	Yes	No	0	0	0	0	5	0	0	0	1	5	0	42	NA	96	5	26	380	50	40	1000
5	64	H	23,67125363	Yes	None	No	No	1	No	No	No	Yes	Week1	1	5	O2Conv	No	Yes	Jul_To_Jan	37,7	6,8	1,9	7,4	NA	204	3	-0,874493927	Yes	No	0	1	1	1	14	1	0	0	0	14	7	3	19	144	NA	NA	NA	36	28	0
5	74	F	20,70081674	Yes	None	No	No	0	No	Yes	No	Yes	Week1	0	4	O2Conv	No	No	Jul_To_Jan	36,4	14,2	1,6	6,2	NA	274	2	-0,874493927	Yes	No	0	0	0	0	11	1	0	0	0	11	5	6	22	64	NA	NA	NA	37	32	0
5	50	F	39,41106484	Yes	Morbid_Obesity	No	Yes	0	Yes	No	No	No	Week1	0	2	O2Conv	No	No	Jul_To_Jan	37,4	8,3	2	4,2	NA	273	1	-0,874493927	Yes	No	0	0	0	0	12	1	0	0	0	12	8	10	49	78	NA	NA	NA	46	32	0
5	78	H	25,71166208	Yes	Overweight	No	No	1	No	No	No	No	Week1	0	7	O2Conv	Yes	No	Jul_To_Jan	37,6	15,4	2,9	6,6	NA	343	4	-0,874493927	Yes	No	1	1	1	1	15	1	0	0	1	15	8	14	22	60	10	30	390	42	24	5000
5	77	H	29,75206612	Yes	Overweight	No	No	1	No	No	Yes	No	Week1	0	2	O2Conv	No	No	Jul_To_Jan	36,8	5,3	1,1	7,9	NA	130	4	-0,874493927	Yes	No	1	1	1	1	6	1	0	0	1	6	2	23	25	76	12	28	380	53	36	0
5	63	H	25,90945695	Yes	Overweight	No	No	0	No	Yes	No	No	Week1	0	2	O2Conv	No	No	Jul_To_Jan	36,8	12,5	2,7	5,8	NA	419	3	-0,874493927	Yes	No	0	0	0	0	13	1	0	0	0	13	4	4	16	73	NA	NA	NA	40	37	0
5	78	H	24,16326531	Yes	None	No	No	1	Yes	No	No	Yes	Week1	0	2	O2Conv	Yes	Yes	Jul_To_Jan	37,4	8,7	1,5	6,4	NA	254	3	-0,874493927	Yes	No	1	1	0	1	11	1	0	0	1	11	4	55	59	88	NA	NA	NA	35	32	0
5	65	H	27,6816609	Yes	Overweight	No	No	0	No	Yes	No	No	Week2+	0	2	O2Conv	No	No	Jul_To_Jan	38,4	3,3	1,6	7,4	NA	189	3	-0,874493927	Yes	No	0	0	0	0	9	1	1	0	1	9	0	23	51	165	10	24	400	42	30	500
5	62	H	29,2184076	Yes	Overweight	No	No	1	Yes	Yes	No	Yes	Week1	1	4	O2Conv	Yes	No	Jul_To_Jan	36,9	5,4	1,1	6,3	NA	276	4	-0,874493927	Yes	No	1	1	1	1	10	1	1	0	1	10	5	28	33	84	NA	NA	NA	45	32	0
5	70	H	32,53734722	Yes	Morbid_Obesity	No	No	1	Yes	No	No	No	Week2+	0	2	O2Conv	Yes	Yes	Jul_To_Jan	37,3	7,2	1,1	7,8	NA	230	1	-0,874493927	Yes	No	1	1	1	1	9	1	0	0	1	9	4	9	13	129	NA	NA	NA	38	28	0
2	70	H	30,04081633	Yes	Morbid_Obesity	No	No	1	No	No	No	No	Week2+	3	8	VMInvasive	Yes	Yes	Feb_To_Jul	38,2	5,7	1,4	5,1	NA	115	NA	1,286738351	Yes	No	1	1	1	1	8	1	1	0	1	8	0	18	18	68	13	NA	450	40	23	2488
2	63	H	23,98687034	Yes	None	No	No	1	No	No	No	Yes	Week1	3	8	VMInvasive	Yes	Yes	Feb_To_Jul	40,1	14	1,5	10,7	NA	187	NA	-1,401433692	Yes	No	1	1	0	1	10	1	1	0	1	10	7	35	42	NA	8	NA	450	25	26	5613
2	73	H	26,36560303	Yes	Overweight	No	No	1	Yes	No	No	No	Unknown	1	1	Other	No	No	Jul_To_Jan	37	8,4	2,7	9,8	NA	330	NA	-0,917562724	Yes	No	1	1	1	1	NA	1	1	0	0	NA	1	20	21	NA	NA	NA	NA	NA	NA	3416
2	80	H	NA	Yes	None	No	No	1	Yes	No	No	No	Week1	0	0	Other	No	No	Feb_To_Jul	NA	NA	NA	NA	NA	NA	NA	1,286738351	No	No	1	1	1	1	11	0	0	0	0	11	0	0	0	NA	NA	NA	NA	NA	NA	NA
2	77	H	35,78514739	Yes	Morbid_Obesity	No	No	1	Yes	No	No	No	Week2+	1	5	VMInvasive	No	No	Jul_To_Jan	38,2	5,4	1,6	7,9	NA	115	NA	-0,308243728	Yes	No	1	1	1	1	8	0	0	0	1	8	0	10	10	69	12	23	375	52	20	1573
2	75	F	39,08350963	Yes	Morbid_Obesity	No	No	1	Yes	No	No	Yes	Week1	0	2	Other	No	No	Jul_To_Jan	38,8	11,6	1,5	6,3	NA	122	NA	-1,043010753	Yes	No	1	1	1	1	13	1	1	0	0	13	1	1	2	NA	NA	NA	NA	NA	NA	1134
2	17	H	47,40484429	Yes	Morbid_Obesity	No	No	0	No	No	No	No	Week2+	1	1	VMInvasive	No	No	Feb_To_Jul	39,5	8,7	1,6	6,3	NA	193	NA	1,286738351	No	No	0	0	0	0	9	0	0	0	1	9	1	12	17	360	14	NA	380	35	22	5730
2	64	H	28,3446712	Yes	Overweight	No	No	1	Yes	No	No	No	Week1	1	3	VMInvasive	No	No	Feb_To_Jul	38,2	9,2	1,7	7,8	NA	256	NA	-0,344086022	Yes	No	0	0	0	0	14	1	0	0	1	14	5	38	43	219	5	NA	NA	46	0	9581
2	82	H	27,77777778	Yes	Overweight	No	No	1	No	Yes	No	No	Week2+	2	6	VMInvasive	Yes	No	Feb_To_Jul	38,7	10,7	1,7	7,7	NA	183	NA	1,286738351	No	No	0	0	0	0	8	0	0	0	1	8	0	54	54	112	14	23	450	44	22	3643
2	76	H	29,24210864	Yes	Overweight	Yes	No	1	Yes	No	No	No	Unknown	1	5	VMInvasive	No	No	Feb_To_Jul	NA	4,2	1,3	6,4	NA	188	NA	-0,344086022	No	No	1	1	1	1	NA	0	0	0	1	NA	7	8	15	115	NA	28	NA	61	35	7349
2	73	H	29,86055123	Yes	Overweight	No	No	1	No	No	No	Yes	Week1	3	2	VMInvasive	No	Yes	Feb_To_Jul	38,8	3,9	1,5	7,2	NA	136	NA	1,286738351	Yes	No	1	1	1	1	7	0	1	0	1	7	2	6	8	504	NA	NA	NA	53	0	6761
2	58	F	NA	Yes	None	No	Yes	1	No	No	No	No	Week1	0	0	Other	No	No	Feb_To_Jul	NA	15,1	2	9,9	NA	362	NA	-0,344086022	No	No	0	0	0	0	15	0	0	0	0	15	0	2	2	NA	NA	NA	NA	NA	NA	NA
2	56	H	29,06592681	Yes	Overweight	No	No	1	Yes	No	No	No	Week1	0	0	Other	No	No	Jul_To_Jan	38,4	6,9	2,1	8,5	NA	210	NA	-0,308243728	Yes	No	0	0	0	0	3	0	0	0	0	3	0	6	9	NA	NA	NA	NA	NA	NA	2149
2	70	F	26,29172382	Yes	Overweight	No	No	0	No	Yes	No	No	Week1	1	8	VMInvasive	Yes	No	Jul_To_Jan	39	12,2	1,2	7,9	NA	182	NA	-0,917562724	Yes	No	1	1	1	1	18	0	0	0	1	18	20	21	41	89	4	29	300	61	24	3134
2	82	H	28,37370242	Yes	Overweight	Yes	No	1	Yes	Yes	Yes	No	Week1	2	4	VMInvasive	No	No	Jul_To_Jan	37	4,9	2,4	NA	NA	231	NA	-1,043010753	Yes	No	1	1	1	1	2	0	0	0	1	2	8	10	18	178	NA	NA	NA	32	NA	5523
2	57	H	39,37608742	Yes	Morbid_Obesity	No	No	1	No	No	No	No	Week1	1	3	VMInvasive	No	No	Feb_To_Jul	37,5	9,9	1,8	7,4	NA	198	NA	-0,344086022	Yes	No	0	0	0	0	10	1	1	1	1	10	2	10	20	123	13	22	470	36	30	3846
2	37	H	30,8112461	Yes	Morbid_Obesity	No	No	0	No	No	No	No	Week2+	0	4	VMInvasive	No	No	Feb_To_Jul	40	14,1	0,9	7	NA	180	NA	1,286738351	No	No	0	0	0	0	9	1	1	0	1	9	0	4	4	147	12	NA	560	43	18	3733
2	70	H	23,45091822	Yes	None	No	No	0	Yes	No	No	No	Week1	2	4	VMInvasive	No	No	Jul_To_Jan	37,5	14,9	1,4	8,8	NA	522	NA	-1,043010753	Yes	No	0	0	0	0	11	0	0	0	1	11	1	47	61	66	8	24	400	59	25	2206
2	59	H	30,29920465	Yes	Morbid_Obesity	Yes	No	0	No	No	No	No	Week1	1	5	VMInvasive	No	No	Feb_To_Jul	39	5,6	1,1	NA	NA	119	NA	1,286738351	No	No	0	0	0	0	12	0	0	0	1	12	3	12	22	59	16	27	400	45	28	4510
2	64	H	31,14186851	Yes	Morbid_Obesity	No	No	1	Yes	No	No	No	Week2+	0	0	Other	No	No	Jul_To_Jan	36,5	4,7	1,7	5,1	NA	359	NA	-1,455197133	No	No	0	0	0	0	9	1	1	0	0	9	1	4	5	NA	NA	NA	NA	NA	NA	631
2	71	H	27,76465028	Yes	Overweight	No	Yes	0	No	Yes	No	No	Week2+	0	1	Other	No	No	Jul_To_Jan	38,1	14,5	1,2	7,6	NA	227	NA	-0,810035842	Yes	No	0	0	0	0	9	1	1	0	0	9	1	4	15	NA	NA	NA	NA	NA	NA	1299
2	67	F	33,76038781	Yes	Morbid_Obesity	No	No	1	Yes	No	No	No	Week1	0	0	Other	No	No	Feb_To_Jul	NA	6,8	2,4	3,5	NA	198	NA	1,286738351	No	No	0	0	0	0	2	0	0	0	0	2	0	1	4	NA	NA	NA	NA	NA	NA	NA
2	59	H	41,19795471	Yes	Morbid_Obesity	No	No	1	No	No	No	Yes	Week1	2	5	VMInvasive	No	No	Feb_To_Jul	39,3	13,6	1,4	8,8	NA	219	NA	1,286738351	Yes	No	0	0	0	0	6	0	0	0	1	6	1	28	41	101	15	NA	450	39	35	5650
2	35	H	26,29656684	Yes	Overweight	No	No	0	No	No	No	No	Week2+	3	8	VMInvasive	No	No	Feb_To_Jul	40	10,7	2,2	12	NA	273	NA	1,286738351	No	No	0	0	0	0	8	1	1	0	1	8	0	16	27	80	12	NA	480	36	24	3687
2	62	H	37,29068808	Yes	Morbid_Obesity	Yes	No	1	Yes	No	No	No	Week1	0	2	Other	No	No	Feb_To_Jul	39,2	5,9	1,5	6,1	NA	119	NA	1,286738351	Yes	No	0	0	0	0	10	0	0	0	0	10	6	12	22	NA	NA	NA	NA	NA	NA	1458
2	73	H	26,0932752	Yes	Overweight	No	No	1	No	No	Yes	No	Week1	0	1	Other	No	No	Feb_To_Jul	37,2	5,9	0,7	4,4	NA	130	NA	-1,401433692	No	No	0	0	0	0	14	0	0	0	0	14	0	1	6	NA	NA	NA	NA	NA	NA	513
2	65	F	28,73469388	Yes	Overweight	No	No	1	Yes	No	No	No	Week1	3	0	VMInvasive	No	No	Feb_To_Jul	NA	8,5	1,1	5,4	NA	212	NA	-0,344086022	No	No	0	0	0	0	12	0	0	0	1	12	3	65	68	NA	NA	NA	NA	NA	NA	1499
2	65	F	45,20052597	Yes	Morbid_Obesity	No	No	1	No	No	No	No	Week2+	0	0	Other	No	No	Jul_To_Jan	37,1	6,7	1,2	6,2	NA	324	NA	-0,810035842	Yes	No	0	0	0	0	9	1	1	0	0	9	1	5	16	NA	NA	NA	NA	NA	NA	1574
2	65	H	28,7132112	Yes	Overweight	Yes	No	1	Yes	No	No	No	Week1	0	0	Other	No	No	Jul_To_Jan	37,6	11,5	1,2	NA	NA	154	NA	-0,810035842	Yes	No	0	0	0	0	10	0	0	0	0	10	2	4	19	NA	NA	NA	NA	NA	NA	4333
2	61	F	50,31179138	Yes	Morbid_Obesity	No	No	1	No	No	No	No	Week2+	1	5	VMInvasive	No	No	Feb_To_Jul	40	12,3	1,5	7,7	NA	296	NA	1,286738351	Yes	No	0	0	0	0	8	0	0	0	1	8	2	24	26	71	14	28	350	56	20	2499
2	84	F	30,13148283	Yes	Morbid_Obesity	No	No	1	Yes	No	Yes	Yes	Unknown	1	3	Other	No	No	Feb_To_Jul	NA	6,1	4,4	7,9	NA	179	NA	1,286738351	No	No	0	0	0	0	NA	1	0	0	0	NA	0	7	13	NA	NA	NA	NA	NA	NA	1080
2	71	F	21,875	Yes	None	No	No	1	Yes	No	No	No	Week1	1	6	VMInvasive	No	No	Jul_To_Jan	37,6	8,2	1,1	NA	NA	248	NA	-0,810035842	Yes	No	1	1	1	1	15	0	0	0	1	15	14	18	32	77	8	NA	NA	31	NA	1352
2	69	H	24,97704316	Yes	None	No	No	1	Yes	No	No	No	Week1	3	5	VMInvasive	No	Yes	Feb_To_Jul	38,4	4,9	1,2	NA	NA	184	NA	1,286738351	No	No	1	1	1	1	6	0	1	0	1	6	2	10	12	85	15	NA	380	42	25	2657
2	63	F	22,22222222	Yes	None	No	Yes	0	Yes	No	No	No	Week2+	2	9	VMInvasive	Yes	No	Jul_To_Jan	39,8	16,6	3,8	10,4	NA	319	NA	-1,043010753	Yes	No	0	0	0	0	9	0	0	0	1	9	0	11	18	100	8	17	300	42	25	3436
2	75	H	27,4691358	Yes	Overweight	No	No	1	Yes	No	No	Yes	Week1	1	4	Other	No	No	Jul_To_Jan	39,1	4	2,7	3,2	NA	64	NA	-0,308243728	Yes	No	1	1	1	1	14	1	1	0	0	14	2	9	11	NA	NA	NA	NA	NA	NA	1895
2	73	H	34,42217362	Yes	Morbid_Obesity	No	No	1	Yes	No	No	No	Week1	2	7	VMInvasive	Yes	No	Jul_To_Jan	39	5,7	1,9	5,7	NA	158	NA	-0,917562724	Yes	No	0	0	0	0	7	1	1	0	1	7	1	21	36	148	12	15	768	41	22	1056
2	64	H	31,09789075	Yes	Morbid_Obesity	No	No	1	Yes	No	No	No	Week1	0	0	Other	No	No	Jul_To_Jan	37,7	9,8	1,6	7,5	NA	345	NA	-0,810035842	Yes	No	0	0	0	0	12	1	1	0	0	12	5	5	12	NA	NA	NA	NA	NA	NA	1671
2	59	H	27,76342975	Yes	Overweight	No	No	0	No	No	No	No	Week2+	0	0	Other	No	No	Jul_To_Jan	37,5	6,2	1,2	7,6	NA	228	NA	-0,308243728	Yes	No	0	0	0	0	9	1	1	0	0	9	1	6	16	NA	NA	NA	NA	NA	NA	499
2	73	H	NA	Yes	None	Yes	No	1	No	No	No	No	Week1	1	0	Other	No	No	Feb_To_Jul	NA	11,2	1,5	10,6	NA	174	NA	1,286738351	No	No	1	1	1	1	4	1	1	0	0	4	0	5	5	NA	NA	NA	NA	NA	NA	NA
2	37	F	50,43471715	Yes	Morbid_Obesity	No	No	1	Yes	No	No	No	Week2+	3	5	VMInvasive	No	Yes	Feb_To_Jul	37,8	8,5	2,4	8,9	NA	247	NA	1,286738351	Yes	No	0	0	0	0	9	1	0	0	1	9	0	68	68	55	15	35	350	49	25	11122
2	62	H	28,71047932	Yes	Overweight	No	No	1	No	No	No	No	Week1	3	7	VMInvasive	Yes	Yes	Feb_To_Jul	38,3	18,8	2	7,6	NA	326	NA	-0,344086022	Yes	No	1	1	1	1	23	1	0	0	1	23	1	9	10	208	12	NA	390	44	30	3472
2	63	H	25,38146854	Yes	Overweight	No	No	1	No	No	No	No	Week1	2	4	VMInvasive	No	No	Feb_To_Jul	39,9	12,6	4	10,3	NA	192	NA	1,286738351	Yes	No	0	0	0	0	3	0	0	0	1	3	0	58	58	74	14	25	400	66	24	5412
2	76	H	26,81359045	Yes	Overweight	No	No	1	No	No	No	No	Unknown	2	4	Other	No	No	Feb_To_Jul	39,8	10,8	1,8	7,3	NA	133	NA	1,286738351	No	No	0	0	0	0	NA	0	0	0	0	NA	0	37	37	NA	NA	NA	NA	NA	NA	3399
2	31	F	24,5389649	No	None	No	No	0	No	No	No	No	Week1	0	0	Other	No	No	Feb_To_Jul	39	5,6	0,9	NA	NA	193	NA	1,286738351	No	No	0	0	0	0	5	0	0	0	0	5	1	5	12	NA	NA	NA	NA	NA	NA	4300
2	54	F	24,8015873	No	None	No	No	0	No	No	No	No	Week1	0	4	VMInvasive	No	No	Feb_To_Jul	39	10,8	1,3	8,3	NA	262	NA	-0,344086022	Yes	No	0	0	0	0	11	0	1	0	1	11	2	12	18	NA	10	27	425	37	32	1622
2	54	H	47,75022957	Yes	Morbid_Obesity	No	No	1	Yes	No	No	Yes	Week1	3	11	VMInvasive	Yes	Yes	Jul_To_Jan	38,7	11,8	5,4	5,2	NA	109	NA	-0,308243728	No	No	0	0	0	0	1	0	1	0	1	1	1	14	15	173	5	15	400	41	24	3486
2	79	H	24,09297052	Yes	None	Yes	No	1	Yes	No	No	No	Week1	3	10	VMInvasive	Yes	No	Feb_To_Jul	36,4	11,2	2,5	5,2	NA	46	NA	-0,344086022	Yes	No	1	1	1	1	22	0	0	0	1	22	1	15	16	276	6	NA	NA	30	15	8979
2	74	F	30,859375	Yes	Morbid_Obesity	No	No	1	Yes	Yes	No	Yes	Week1	0	3	Other	No	No	Feb_To_Jul	39	6,6	1,4	NA	NA	245	NA	-0,344086022	No	No	1	1	1	1	23	0	1	0	0	23	0	1	1	NA	NA	NA	NA	NA	NA	840
2	64	F	22,58270917	Yes	None	No	No	1	No	No	No	No	Unknown	1	1	Other	No	No	Feb_To_Jul	NA	19,8	1,9	7,4	NA	240	NA	-0,344086022	Yes	No	1	1	1	1	NA	0	1	0	0	NA	0	4	4	NA	NA	NA	NA	NA	NA	254
2	65	H	25,25951557	Yes	Overweight	Yes	No	0	No	No	No	No	Week1	0	0	Other	No	No	Jul_To_Jan	37,7	6,5	1,5	8	NA	307	NA	-0,308243728	Yes	No	0	0	0	0	13	1	0	0	0	13	5	5	13	NA	NA	NA	NA	NA	NA	3199
2	76	F	29,38475666	Yes	Overweight	No	No	1	No	No	No	No	Week1	3	10	VMInvasive	Yes	No	Jul_To_Jan	37,6	9,4	2,3	9,9	NA	261	NA	-0,917562724	Yes	No	0	0	0	0	7	1	1	0	1	7	0	24	24	172	5	12	350	48	17	5193
2	60	H	26,6727633	Yes	Overweight	No	No	1	No	Yes	No	No	Week1	1	9	VMInvasive	Yes	No	Feb_To_Jul	40	133,3	2,1	12	NA	147	NA	1,286738351	No	No	1	1	1	1	16	0	0	0	1	16	1	5	6	130	12	31	375	45	19	1733
2	69	F	30,66666667	Yes	Morbid_Obesity	No	No	1	No	No	No	No	Week2+	3	8	VMInvasive	Yes	Yes	Feb_To_Jul	37,3	13,4	3,1	9	NA	444	NA	-1,616487455	Yes	No	1	1	1	1	8	1	0	0	1	8	0	6	6	162	NA	NA	NA	50	35	6167
2	79	F	NA	Yes	None	No	No	1	No	No	No	No	Week2+	0	2	Other	No	No	Jul_To_Jan	37,1	8,4	2,8	6,8	NA	128	NA	-1,043010753	Yes	No	1	1	1	1	9	1	1	0	0	9	0	2	2	NA	NA	NA	NA	NA	NA	2206
2	75	H	27,96801606	Yes	Overweight	No	No	0	No	No	No	No	Week1	0	0	Other	No	No	Feb_To_Jul	36,4	4	1	7,7	NA	331	NA	-0,344086022	No	No	0	0	0	0	11	0	0	0	0	11	3	4	9	NA	NA	NA	NA	NA	NA	3859
2	73	H	40,09489124	Yes	Morbid_Obesity	No	No	0	No	No	No	No	Week1	1	5	VMInvasive	No	No	Jul_To_Jan	38,5	10,4	1,6	7,2	NA	183	NA	-0,810035842	Yes	No	0	0	0	0	3	0	0	0	1	3	0	17	21	95	12	NA	440	46	25	784
2	64	H	29,05475207	Yes	Overweight	Yes	No	1	Yes	No	No	No	Week1	3	6	VMInvasive	No	Yes	Jul_To_Jan	38,3	12	2,2	5,9	NA	472	NA	-1,043010753	Yes	No	1	1	0	1	3	1	1	0	1	3	16	57	73	NA	12	NA	440	71	29	4473
2	60	H	28,39506173	Yes	Overweight	No	No	0	No	No	No	No	Unknown	3	6	VMInvasive	Yes	Yes	Feb_To_Jul	37,3	5,3	1,5	8,3	NA	293	NA	1,286738351	Yes	No	1	1	0	1	NA	0	0	0	1	NA	0	51	51	134	12	NA	460	61	24	12794
2	80	H	NA	Yes	None	No	No	0	Yes	No	No	No	Week1	1	2	Other	No	No	Jul_To_Jan	37,7	19,4	2	7,7	NA	185	NA	-0,810035842	Yes	No	1	1	1	1	11	1	1	0	0	11	0	8	8	NA	NA	NA	NA	NA	NA	2904
2	71	H	33,30498866	Yes	Morbid_Obesity	No	No	0	No	Yes	No	No	Week1	2	7	VMInvasive	No	No	Feb_To_Jul	38,2	4,9	5,9	6,3	NA	104	NA	-0,344086022	Yes	No	0	0	0	0	10	0	0	0	1	10	0	69	71	72	12	29	400	39	26	1599
2	61	H	36,49376417	Yes	Morbid_Obesity	No	No	0	No	No	No	No	Week1	0	1	Other	No	No	Jul_To_Jan	36,2	7,6	1,2	8,6	NA	288	NA	-0,308243728	Yes	No	0	0	0	0	11	1	0	0	0	11	1	6	9	NA	NA	NA	NA	NA	NA	742
2	70	H	25,35154137	Yes	Overweight	No	No	1	Yes	No	No	No	Week1	0	0	Other	No	No	Jul_To_Jan	37	8,8	2,6	7,4	NA	343	NA	-0,308243728	Yes	No	0	0	0	0	10	1	1	0	0	10	1	8	17	NA	NA	NA	NA	NA	NA	4045
2	70	F	33,41240937	Yes	Morbid_Obesity	No	No	1	No	No	No	No	Week2+	0	1	Other	No	No	Jul_To_Jan	37,7	8,5	1,8	9,6	NA	231	NA	-0,308243728	Yes	No	0	0	0	0	9	1	0	0	0	9	0	9	13	NA	NA	NA	NA	NA	NA	3800
2	38	F	25,390625	Yes	Overweight	No	No	0	No	No	No	No	Week1	1	0	Other	No	No	Jul_To_Jan	37,6	4,4	0,9	4,4	NA	448	NA	-0,917562724	Yes	No	0	0	0	0	10	1	0	0	0	10	NA	3	44	NA	NA	NA	NA	NA	NA	1835
2	72	F	40,78768475	Yes	Morbid_Obesity	No	No	0	Yes	No	No	No	Week1	1	5	VMInvasive	No	No	Feb_To_Jul	39,4	6,4	1,2	5,8	NA	173	NA	1,286738351	Yes	No	1	1	1	1	6	1	1	1	1	6	1	11	12	99	16	27	300	38	24	3097
2	69	H	26,2345679	Yes	Overweight	No	No	0	Yes	No	Yes	No	Week1	3	11	VMInvasive	Yes	No	Jul_To_Jan	39	5,1	12,2	6,3	NA	150	NA	-0,810035842	No	No	1	1	1	1	3	1	0	0	1	3	1	1	2	40	8	31	425	55	20	1479
2	68	H	NA	No	None	No	No	0	No	No	No	No	Week1	3	10	VMInvasive	Yes	No	Feb_To_Jul	39,2	7,6	9,4	NA	NA	120	NA	1,286738351	No	No	1	1	1	1	2	1	0	0	1	2	1	4	5	91	12	24	460	32	25	4473
2	51	F	50,17301038	Yes	Morbid_Obesity	No	No	1	No	No	No	No	Week2+	0	4	VMInvasive	No	No	Jul_To_Jan	38,2	4,4	1,1	5,6	NA	287	NA	-0,308243728	Yes	No	0	0	0	0	9	1	0	0	1	9	1	10	19	64	10	31	400	43	26	1833
2	72	F	25,78125	Yes	Overweight	No	No	1	No	Yes	No	No	Week1	0	8	VMInvasive	Yes	No	Feb_To_Jul	38,8	14	1,3	7,4	NA	217	NA	-0,344086022	No	No	0	0	0	0	14	0	0	0	1	14	1	7	16	54	NA	NA	NA	45	21	3500
2	68	F	35,55555556	Yes	Morbid_Obesity	No	No	1	Yes	No	No	No	Week1	0	0	Other	No	No	Jul_To_Jan	37	8,8	1,6	7,7	NA	257	NA	-1,043010753	Yes	No	0	0	0	0	10	0	0	0	0	10	2	6	15	NA	NA	NA	NA	NA	NA	3453
2	79	H	29,41176471	Yes	Overweight	No	No	1	Yes	No	No	No	Unknown	3	4	VMInvasive	Yes	Yes	Jul_To_Jan	39,3	11,4	5,7	7,9	NA	164	NA	-1,616487455	Yes	No	0	0	0	0	NA	1	1	0	1	NA	6	91	97	NA	12	NA	420	39	30	64853
2	45	F	52,74047629	Yes	Morbid_Obesity	No	No	0	Yes	Yes	No	No	Week1	3	9	VMInvasive	Yes	No	Jul_To_Jan	38,7	16,4	9,4	8	NA	166	NA	-0,810035842	Yes	No	1	1	1	1	5	0	0	0	1	5	0	16	16	68	6	24	350	51	30	3764
2	60	H	33,29864724	Yes	Morbid_Obesity	No	No	1	Yes	No	No	No	Week1	1	5	VMInvasive	No	No	Jul_To_Jan	39,7	6,5	1,6	7,8	NA	220	NA	-0,308243728	Yes	No	1	1	1	1	15	0	0	0	1	15	0	8	8	53	9	31	300	52	28	1943
2	57	H	39,18367347	Yes	Morbid_Obesity	No	No	1	Yes	No	No	No	Week1	1	10	VMInvasive	Yes	No	Feb_To_Jul	37,7	7,6	1,9	7,7	NA	143	NA	1,286738351	No	No	0	0	0	0	4	0	0	0	1	4	0	13	13	70	16	31	400	49	25	7550
2	63	H	43,42857143	Yes	Morbid_Obesity	No	No	1	No	No	No	No	Unknown	3	9	VMInvasive	Yes	Yes	Jul_To_Jan	39,9	20,9	4,3	3,5	NA	184	NA	-0,810035842	Yes	No	1	1	1	1	NA	0	0	0	1	NA	0	13	13	110	NA	NA	NA	42	26	7071
2	64	F	27,6816609	Yes	Overweight	No	No	0	No	No	No	No	Week2+	2	5	VMInvasive	No	No	Feb_To_Jul	39,1	8,1	1,7	8,8	NA	186	NA	1,286738351	Yes	No	0	0	0	0	8	0	1	0	1	8	0	20	24	50	10	27	400	39	24	1399
2	76	F	28,04037814	Yes	Overweight	No	No	1	Yes	No	No	No	Unknown	3	4	Other	No	Yes	Feb_To_Jul	36,9	9,2	1,3	5	NA	107	NA	-0,344086022	No	No	0	0	0	0	NA	0	0	0	0	NA	0	3	13	NA	NA	NA	NA	NA	NA	6068
2	64	H	31,86162949	Yes	Morbid_Obesity	No	No	1	No	No	No	No	Unknown	0	0	Other	No	No	Jul_To_Jan	37,7	11,2	2,2	3,7	NA	222	NA	-0,917562724	Yes	No	0	0	0	0	NA	0	0	0	0	NA	0	5	15	NA	NA	NA	NA	NA	NA	3044
2	68	F	25,91068435	Yes	Overweight	No	No	0	No	No	No	No	Week1	1	4	VMInvasive	No	No	Jul_To_Jan	37,4	13,6	1,9	NA	NA	306	NA	-0,810035842	Yes	No	0	0	0	0	16	1	0	0	1	16	7	37	54	70	8	31	300	60	28	1278
2	54	F	40,90065778	Yes	Morbid_Obesity	No	No	0	No	No	No	No	Week2+	0	10	VMInvasive	Yes	No	Feb_To_Jul	38,9	3,2	1,4	6,2	NA	93	NA	1,286738351	Yes	No	0	0	0	0	8	0	1	0	1	8	1	18	26	50	14	NA	300	61	35	5614
2	78	H	27,06405159	Yes	Overweight	No	No	1	No	No	No	No	Week1	1	0	VMInvasive	No	No	Feb_To_Jul	36,5	12,4	1,2	8,5	NA	433	NA	-0,344086022	No	No	0	0	0	0	18	0	0	0	1	18	7	13	32	NA	NA	NA	NA	NA	NA	4719
2	69	F	39,0625	Yes	Morbid_Obesity	No	No	1	No	No	No	No	Week2+	2	8	VMInvasive	Yes	No	Feb_To_Jul	37,1	15,1	2,8	8,8	NA	248	NA	1,286738351	No	No	0	0	0	0	8	1	1	0	1	8	0	8	8	73	NA	NA	NA	80	34	6006
2	72	H	21,60493827	No	None	No	No	0	No	No	No	No	Unknown	3	6	Other	No	Yes	Jul_To_Jan	37,9	5,3	1,7	7,6	NA	103	NA	-0,810035842	Yes	No	0	1	1	1	NA	0	1	0	0	NA	NA	6	54	NA	NA	NA	NA	NA	NA	6979
2	82	H	NA	Yes	None	No	No	1	No	No	No	No	Week1	1	1	Other	No	No	Feb_To_Jul	NA	5,2	0,9	NA	NA	267	NA	1,286738351	No	No	1	1	1	1	7	0	0	0	0	7	0	4	4	NA	NA	NA	NA	NA	NA	NA
2	72	F	22,89281998	Yes	None	No	No	1	Yes	No	No	No	Week1	3	11	VMInvasive	Yes	Yes	Feb_To_Jul	39,8	4,3	2,7	6,5	NA	106	NA	1,286738351	Yes	No	1	1	1	1	13	0	0	0	1	13	4	4	8	88	14	31	320	51	30	3746
2	57	H	28,34185537	Yes	Overweight	No	No	0	No	No	No	No	Week1	1	5	VMInvasive	No	No	Feb_To_Jul	40,2	4,6	1,7	7,9	NA	134	NA	-0,344086022	No	No	0	0	0	0	10	1	0	0	1	10	2	18	27	164	15	NA	480	44	30	6496
2	32	F	37,18024985	Yes	Morbid_Obesity	No	No	0	No	Yes	No	No	Week2+	3	7	VMInvasive	No	No	Feb_To_Jul	39,1	10	1,8	7,2	NA	81	NA	1,286738351	Yes	No	1	1	1	1	8	0	0	0	1	8	0	17	17	94	10	NA	380	43	18	4434
2	54	F	52,20240817	Yes	Morbid_Obesity	No	No	1	Yes	No	Yes	No	Week2+	1	3	VMInvasive	No	No	Jul_To_Jan	40	8,9	1,4	7,5	NA	165	NA	-0,917562724	Yes	No	0	0	0	0	8	0	1	0	1	8	0	14	30	222	12	NA	NA	57	25	4744
2	57	F	58,34976989	Yes	Morbid_Obesity	No	No	1	Yes	No	No	No	Week2+	1	4	VMInvasive	No	No	Feb_To_Jul	39,3	5,7	1,9	6,7	NA	165	NA	-0,344086022	Yes	No	0	0	0	0	9	0	0	0	1	9	2	38	48	69	15	NA	NA	85	28	4491
2	69	H	34,4752504	Yes	Morbid_Obesity	No	No	1	No	No	No	No	Week2+	2	1	Other	No	No	Jul_To_Jan	38,2	4,6	3,5	6,1	NA	166	NA	-1,043010753	Yes	No	0	0	0	0	8	0	0	0	0	8	0	10	17	NA	NA	NA	NA	NA	NA	2550
2	62	F	26,2335558	Yes	Overweight	No	No	0	No	No	No	No	Week1	1	4	VMInvasive	No	No	Feb_To_Jul	38,1	8,2	1	NA	NA	239	NA	1,286738351	No	No	0	0	0	0	4	0	1	0	1	4	1	11	19	62	12	23	340	38	20	1991
2	67	H	25,95155709	Yes	Overweight	No	No	1	No	No	No	No	Week1	0	3	VMInvasive	No	No	Feb_To_Jul	37,3	NA	1,6	NA	NA	NA	NA	1,286738351	No	No	0	0	0	0	21	0	0	0	1	21	0	4	4	110	10	22	400	51	23	2612
2	67	F	31,25	Yes	Morbid_Obesity	Yes	No	1	No	No	Yes	No	Week1	3	7	VMInvasive	No	Yes	Jul_To_Jan	39,1	16,1	2,1	6,5	NA	278	NA	-0,810035842	Yes	No	1	1	1	1	31	0	0	0	1	31	9	18	27	94	10	22	350	51	28	2819
2	52	H	30,47796622	Yes	Morbid_Obesity	Yes	No	0	Yes	Yes	No	No	Week1	1	6	VMInvasive	No	No	Jul_To_Jan	39,1	4,8	2,2	5,5	NA	114	NA	-0,308243728	Yes	No	1	1	1	1	4	1	0	0	1	4	2	8	10	69	NA	NA	460	74	35	1624
2	76	H	23,66143862	No	None	No	No	0	No	No	No	No	Week1	3	8	VMInvasive	Yes	Yes	Feb_To_Jul	40,5	7	4	7,4	NA	185	NA	-0,344086022	Yes	No	1	1	1	1	12	0	0	0	1	12	2	9	11	120	10	NA	460	43	31	4359
2	77	H	22,83950617	Yes	None	No	No	1	No	No	No	No	Week1	0	1	Other	No	No	Jul_To_Jan	37,6	15,8	1,6	9,5	NA	225	NA	-0,917562724	Yes	No	0	0	0	0	19	1	1	0	0	19	2	5	10	NA	NA	NA	NA	NA	NA	1775
2	60	H	26,47210744	Yes	Overweight	No	No	0	Yes	No	No	No	Unknown	1	10	VMInvasive	Yes	No	Feb_To_Jul	39,6	6,7	2,5	6,4	NA	127	NA	-0,344086022	No	No	0	0	0	0	NA	1	1	0	1	NA	2	13	40	89	NA	NA	NA	44	NA	23177
2	65	H	25,71166208	Yes	Overweight	No	No	0	Yes	No	Yes	No	Week1	0	0	Other	No	No	Feb_To_Jul	36,7	10,4	NA	6,6	NA	241	NA	-0,344086022	No	No	0	0	0	0	4	0	0	0	0	4	0	4	4	NA	NA	NA	NA	NA	NA	333
2	57	H	33,77098851	Yes	Morbid_Obesity	No	No	0	Yes	No	No	No	Week1	0	2	Other	No	No	Jul_To_Jan	38,6	3,8	2,5	4,9	NA	103	NA	-1,043010753	Yes	No	0	0	0	0	13	1	1	0	0	13	0	7	21	NA	NA	NA	NA	NA	NA	1148
2	76	F	25,0995016	Yes	Overweight	No	No	1	Yes	No	No	No	Week1	2	9	VMInvasive	Yes	No	Feb_To_Jul	38	14,6	4,7	5,1	NA	232	NA	1,286738351	No	No	1	1	1	1	4	0	1	0	1	4	0	4	4	85	5	NA	500	35	12	6478
2	53	H	30,18959063	Yes	Morbid_Obesity	No	No	0	No	No	No	No	Week1	0	0	Other	No	No	Jul_To_Jan	39,8	9,4	1,2	7,9	NA	201	NA	-0,308243728	Yes	No	0	0	0	0	10	0	0	0	0	10	4	10	27	NA	NA	NA	NA	NA	NA	1099
2	62	H	NA	No	None	No	No	0	No	No	No	No	Week1	1	12	VMInvasive	Yes	No	Feb_To_Jul	37,8	12,2	3,8	6,6	NA	143	NA	1,286738351	No	No	0	0	0	0	2	1	0	0	1	2	0	1	1	72	NA	NA	NA	40	22	3255
2	72	H	NA	No	None	No	No	0	No	No	No	No	Unknown	0	0	Other	No	No	Jul_To_Jan	NA	9,8	1,9	NA	NA	175	NA	-0,917562724	No	No	1	1	1	1	NA	0	0	0	0	NA	0	5	5	NA	NA	NA	NA	NA	NA	NA
2	67	H	31,21748179	Yes	Morbid_Obesity	No	No	1	Yes	No	No	No	Week1	3	5	VMInvasive	No	Yes	Feb_To_Jul	NA	8,4	2	6,8	NA	177	NA	-0,344086022	Yes	No	1	1	0	1	5	1	0	0	1	5	0	32	32	73	14	30	400	65	28	1129
2	70	H	33,95061728	Yes	Morbid_Obesity	No	No	0	No	No	No	No	Unknown	1	1	Other	No	No	Jul_To_Jan	37,8	15,8	3,2	8,2	NA	152	NA	-0,810035842	Yes	No	0	0	0	0	NA	0	0	0	0	NA	0	8	15	NA	NA	NA	NA	NA	NA	2147
2	58	F	26,29757785	Yes	Overweight	No	No	0	No	Yes	No	Yes	Week1	1	7	VMInvasive	No	No	Jul_To_Jan	37,5	5,5	0,9	8,2	NA	80	NA	-1,043010753	Yes	No	0	0	0	0	15	0	0	0	1	15	0	11	29	71	8	NA	360	37	28	5574
2	68	H	25,95155709	Yes	Overweight	No	No	0	Yes	No	No	No	Week1	1	0	VMInvasive	No	No	Feb_To_Jul	38,7	15,5	2,6	11,5	NA	240	NA	1,286738351	Yes	No	1	1	1	1	10	1	1	0	1	10	1	24	25	NA	12	NA	400	56	12	4156
2	79	F	25,35154137	Yes	Overweight	No	No	0	No	No	No	No	Week2+	0	1	Other	No	No	Jul_To_Jan	37,7	9,6	1,1	7,6	NA	264	NA	-0,308243728	Yes	No	0	0	0	0	8	0	0	0	0	8	0	8	13	NA	NA	NA	NA	NA	NA	1099
2	68	H	39,80063824	Yes	Morbid_Obesity	No	No	1	Yes	No	No	No	Week1	1	4	VMInvasive	No	No	Feb_To_Jul	36,9	16,5	3,6	NA	NA	184	NA	1,286738351	No	No	0	0	0	0	5	1	1	0	1	5	1	11	12	48	12	23	400	44	19	1640
2	71	H	26,42356982	Yes	Overweight	No	No	0	No	No	No	No	Week1	3	7	VMInvasive	Yes	No	Feb_To_Jul	37,9	6,2	1,8	7,7	NA	246	NA	1,286738351	Yes	No	0	0	0	0	11	0	0	0	1	11	0	97	97	178	NA	NA	NA	44	40	6256
2	49	H	27,73229978	Yes	Overweight	No	Yes	0	No	No	No	No	Week1	3	0	Other	No	Yes	Feb_To_Jul	37,1	5	NA	4,5	NA	274	NA	1,286738351	No	No	0	0	0	0	16	1	0	0	0	16	9	10	29	NA	NA	NA	NA	NA	NA	4590
2	74	H	30,0232438	Yes	Morbid_Obesity	No	No	1	No	No	No	No	Week2+	0	2	Other	No	No	Feb_To_Jul	39	8,7	1,3	7,9	NA	275	NA	-0,344086022	No	No	0	0	0	0	8	1	0	1	0	8	0	4	9	NA	NA	NA	NA	NA	NA	4200
2	76	H	26,54320988	Yes	Overweight	No	No	1	No	Yes	No	No	Week1	0	2	Other	No	No	Jul_To_Jan	37,2	2,1	1,3	7,9	NA	116	NA	-0,308243728	Yes	No	1	1	1	1	11	0	0	0	0	11	0	4	4	NA	NA	NA	NA	NA	NA	1503
2	24	F	34,01360544	Yes	Morbid_Obesity	No	No	1	No	No	No	No	Week2+	0	0	Other	No	No	Jul_To_Jan	37,6	11,8	1,2	6,2	NA	294	NA	-0,308243728	Yes	No	0	0	0	0	9	0	0	0	0	9	4	4	13	NA	NA	NA	NA	NA	NA	2309
2	69	F	38,36873541	Yes	Morbid_Obesity	Yes	No	1	Yes	Yes	No	No	Week1	1	4	VMInvasive	No	No	Jul_To_Jan	38,3	9,3	3	6,3	NA	171	NA	-0,308243728	Yes	No	0	0	0	0	11	0	0	0	1	11	5	21	35	101	12	30	350	36	26	4331
2	74	H	36,24489796	Yes	Morbid_Obesity	Yes	No	1	Yes	No	No	Yes	Unknown	3	10	VMInvasive	Yes	Yes	Jul_To_Jan	38,4	10,1	4,2	5,1	NA	314	NA	-0,308243728	Yes	No	1	1	1	1	NA	1	1	0	1	NA	NA	12	36	NA	10	NA	430	69	32	2522
2	70	H	31,85595568	Yes	Morbid_Obesity	Yes	No	1	No	No	No	No	Week1	0	8	VMInvasive	Yes	No	Feb_To_Jul	40,4	6,4	1,5	NA	NA	156	NA	1,286738351	No	No	1	1	1	1	7	1	0	0	1	7	1	7	8	110	15	NA	450	46	25	6996
2	77	H	19,53125	Yes	None	No	No	1	No	No	No	No	Week1	1	7	VMInvasive	Yes	No	Feb_To_Jul	39	14,4	2,9	5,5	NA	362	NA	-0,344086022	Yes	No	1	1	1	1	22	0	0	0	1	22	13	12	25	115	NA	NA	NA	64	29	6793
2	82	H	25,25951557	Yes	Overweight	No	No	1	No	No	No	No	Week1	0	4	VMInvasive	No	No	Feb_To_Jul	38,3	6,1	1,7	6,9	NA	202	NA	1,286738351	Yes	No	0	0	1	1	11	1	1	0	1	11	1	5	6	87	10	23	400	49	22	2268
2	78	H	23,71184463	Yes	None	No	No	1	Yes	No	No	No	Week1	0	1	Other	No	No	Feb_To_Jul	37,3	13	1,7	NA	NA	414	NA	1,286738351	Yes	No	0	0	0	0	23	0	0	0	0	23	0	11	22	NA	NA	NA	NA	NA	NA	1322
2	71	H	26,0261749	Yes	Overweight	No	No	0	No	No	No	No	Week1	0	0	Other	No	No	Feb_To_Jul	NA	8,3	2,3	NA	NA	269	NA	1,286738351	No	No	0	0	0	0	11	0	0	0	0	11	5	2	12	NA	NA	NA	NA	NA	NA	NA
2	67	F	36,21399177	Yes	Morbid_Obesity	No	Yes	1	No	No	Yes	No	Week1	1	5	VMInvasive	No	No	Feb_To_Jul	39,5	4,2	1	NA	NA	161	NA	1,286738351	No	No	1	1	1	1	6	1	0	0	1	6	0	21	21	68	NA	NA	NA	42	20	3087
2	73	H	21,96712018	No	None	No	No	0	No	No	No	No	Unknown	1	2	Other	No	No	Jul_To_Jan	NA	19,8	2,2	7,4	NA	112	NA	-0,810035842	No	No	0	0	0	0	NA	0	1	0	0	NA	0	10	19	NA	NA	NA	NA	NA	NA	NA
2	70	H	24,69135802	No	None	No	No	0	No	No	No	No	Week1	0	0	Other	No	No	Jul_To_Jan	37,1	14,1	0,9	6,2	NA	209	NA	-0,810035842	Yes	No	0	1	0	1	11	0	0	0	0	11	10	4	39	NA	NA	NA	NA	NA	NA	8815
2	67	F	37,46097815	Yes	Morbid_Obesity	Yes	Yes	0	No	No	No	No	Week1	2	8	VMInvasive	Yes	No	Feb_To_Jul	38,8	7,2	1,7	5,6	NA	168	NA	-0,344086022	Yes	No	0	0	0	0	5	1	0	0	1	5	0	32	49	52	12	NA	370	32	25	4166
2	75	H	21,60493827	No	None	No	No	0	No	No	No	No	Week1	2	7	VMInvasive	Yes	No	Feb_To_Jul	38,4	15,9	2,5	7,9	NA	237	NA	1,286738351	No	No	1	1	1	1	4	0	0	0	1	4	0	17	17	181	10	NA	NA	62	21	3331
2	74	F	27,05380277	Yes	Overweight	No	No	0	No	No	No	No	Week1	0	0	Other	No	No	Jul_To_Jan	37,1	4,9	1,8	9,1	NA	319	NA	-0,308243728	Yes	No	0	0	0	0	10	1	1	0	0	10	0	5	13	NA	NA	NA	NA	NA	NA	1250
2	88	F	21,484375	Yes	None	No	No	1	No	No	No	No	Week1	0	0	Other	No	No	Jul_To_Jan	39	9,8	0,9	5,7	NA	169	NA	-0,917562724	No	No	0	1	1	1	2	1	0	0	0	2	3	2	9	NA	NA	NA	NA	NA	NA	5156
2	38	F	22,49134948	No	None	No	No	0	No	No	No	No	Week1	0	0	Other	No	No	Feb_To_Jul	38,3	9,9	0,6	9,8	NA	360	NA	-0,344086022	No	No	0	0	0	0	10	0	0	0	0	10	0	3	6	NA	NA	NA	NA	NA	NA	2450
2	65	H	30,4833793	Yes	Morbid_Obesity	No	No	1	Yes	No	No	No	Week1	1	2	Other	No	No	Feb_To_Jul	NA	9,1	6,7	3,2	NA	240	NA	-0,344086022	No	No	0	0	0	0	13	1	0	0	0	13	2	9	31	NA	NA	NA	NA	NA	NA	637
2	79	F	33,05785124	Yes	Morbid_Obesity	No	No	1	No	No	No	No	Week2+	1	1	Other	No	No	Jul_To_Jan	38	8,6	2,4	7	NA	213	NA	-0,810035842	Yes	No	0	0	0	0	8	0	1	0	0	8	0	13	21	NA	NA	NA	NA	NA	NA	1090
2	61	H	25,43268596	Yes	Overweight	No	No	0	Yes	No	No	No	Week1	0	5	VMInvasive	No	No	Jul_To_Jan	38,1	8,8	1,4	NA	NA	210	NA	-0,810035842	Yes	No	1	1	1	1	15	0	0	0	1	15	5	24	29	78	10	34	360	47	28	564
2	72	H	30,0838291	Yes	Morbid_Obesity	No	No	0	No	No	No	No	Week1	0	5	VMInvasive	No	No	Feb_To_Jul	38,8	10,3	1,6	7,3	NA	264	NA	-0,344086022	Yes	No	1	1	1	1	10	0	1	1	1	10	6	7	13	98	NA	NA	NA	62	30	2812
2	60	H	22,49134948	Yes	None	No	No	0	No	Yes	No	No	Week1	3	2	VMInvasive	No	No	Jul_To_Jan	38,5	10,8	0,9	NA	NA	218	NA	-0,917562724	Yes	No	0	0	0	0	17	1	1	1	1	17	2	67	69	557	6	18	400	55	32	4003
2	63	H	31,60321237	Yes	Morbid_Obesity	Yes	No	1	No	No	No	No	Week1	2	0	Other	No	No	Jul_To_Jan	36,9	7,9	1,3	7,5	NA	204	NA	-0,810035842	No	No	1	1	1	1	17	1	1	0	0	17	3	24	27	NA	NA	NA	NA	NA	NA	1350
2	74	H	26,02758248	Yes	Overweight	No	No	1	No	No	No	No	Week1	1	7	VMInvasive	Yes	No	Feb_To_Jul	38,6	7,3	1,3	NA	NA	167	NA	1,286738351	No	No	0	0	0	0	11	0	0	0	1	11	1	7	10	150	10	19	420	43	20	2917
2	71	H	31,14186851	Yes	Morbid_Obesity	Yes	No	0	Yes	No	No	No	Week1	3	4	Other	No	No	Feb_To_Jul	39,1	3,3	1,8	NA	NA	96	NA	1,286738351	No	No	1	1	1	1	0	0	0	0	0	0	0	11	11	NA	NA	NA	NA	NA	NA	6727
2	62	H	26,7755102	Yes	Overweight	No	No	1	No	No	No	No	Week1	1	8	VMInvasive	Yes	No	Jul_To_Jan	37,5	17,1	3,9	7,9	NA	328	NA	-0,308243728	Yes	No	1	1	1	1	16	1	1	0	1	16	0	18	18	48	10	28	180	48	12	7610
2	74	H	25,21625331	Yes	Overweight	No	No	0	No	No	No	No	Unknown	1	4	VMInvasive	No	No	Feb_To_Jul	NA	9,6	1,4	6,8	NA	263	NA	1,286738351	Yes	No	1	1	0	1	NA	0	0	0	1	NA	0	36	36	92	12	NA	440	43	31	4253
2	73	F	27,34375	Yes	Overweight	No	No	1	No	No	No	No	Week1	1	8	VMInvasive	Yes	No	Jul_To_Jan	37,8	13,6	7,3	6,6	NA	154	NA	-0,308243728	Yes	No	1	1	1	1	4	0	0	0	1	4	0	12	12	95	10	27	331	38	28	1834
2	78	H	25,1063327	Yes	Overweight	No	No	0	No	No	No	No	Week1	1	0	VMInvasive	No	No	Feb_To_Jul	40,4	6	1,6	6,7	NA	NA	NA	1,286738351	No	No	0	0	0	0	4	0	0	0	1	4	1	14	20	NA	11	23	450	39	24	2714
2	67	H	22,34351559	No	None	No	No	0	No	No	No	No	Week1	0	7	VMInvasive	Yes	No	Feb_To_Jul	39,5	17,1	1,2	NA	NA	253	NA	1,286738351	No	No	0	0	0	0	11	0	0	0	1	11	4	1	5	272	NA	NA	NA	56	20	4248
2	77	F	29,96878252	Yes	Overweight	No	Yes	1	Yes	Yes	No	No	Week2+	0	7	VMInvasive	Yes	No	Feb_To_Jul	38,9	3	1,9	5,4	NA	223	NA	1,286738351	Yes	No	0	0	0	0	9	0	1	0	1	9	1	10	11	132	8	NA	NA	38	20	2372
2	34	F	36,62851197	Yes	Morbid_Obesity	No	No	0	No	No	No	No	Week1	2	5	VMInvasive	No	No	Feb_To_Jul	40,5	4,4	0,8	6,4	NA	228	NA	1,286738351	Yes	No	0	0	0	0	3	1	1	0	1	3	0	17	21	53	14	28	300	43	28	2695
2	63	H	34,28571429	Yes	Morbid_Obesity	No	No	1	No	No	No	No	Week1	3	7	VMInvasive	Yes	Yes	Feb_To_Jul	38,3	5,4	1,6	7,9	NA	202	NA	1,286738351	No	No	1	1	1	1	7	0	0	0	1	7	0	10	10	243	5	15	450	40	20	8600
2	52	H	32,84660635	Yes	Morbid_Obesity	No	No	0	Yes	No	No	No	Week1	1	0	Other	No	No	Jul_To_Jan	37,2	7,4	1,5	8,6	NA	250	NA	-1,043010753	Yes	No	0	0	0	0	10	0	1	0	0	10	1	8	12	NA	NA	NA	NA	NA	NA	3400
2	29	H	33,57650865	Yes	Morbid_Obesity	No	No	0	No	No	No	No	Week2+	3	7	VMInvasive	Yes	No	Feb_To_Jul	38	9,6	1,5	7,8	NA	129	NA	-0,344086022	Yes	No	0	0	0	0	9	1	0	0	1	9	0	59	59	138	14	30	460	40	25	5617
2	73	H	30,11600238	Yes	Morbid_Obesity	No	No	1	No	No	No	No	Week2+	2	5	VMInvasive	No	No	Feb_To_Jul	39	11,7	2,7	7,6	NA	277	NA	1,286738351	Yes	No	0	0	0	0	8	0	1	0	1	8	0	31	40	99	7	NA	NA	58	36	1930
2	59	H	27,16049383	Yes	Overweight	No	No	0	No	No	No	No	Week1	0	0	Other	No	No	Jul_To_Jan	36,8	10,3	NA	NA	NA	158	NA	-0,917562724	Yes	No	0	0	0	0	10	0	0	0	0	10	4	2	11	NA	NA	NA	NA	NA	NA	1376
2	47	H	38,51405763	Yes	Morbid_Obesity	No	No	0	Yes	No	No	No	Week2+	0	0	Other	No	No	Feb_To_Jul	38,3	7,3	1,2	NA	NA	324	NA	1,286738351	No	No	0	0	0	0	9	0	0	0	0	9	1	6	9	NA	NA	NA	NA	NA	NA	2279
2	74	F	33,203125	Yes	Morbid_Obesity	No	No	1	No	No	No	No	Week1	0	7	VMInvasive	Yes	No	Jul_To_Jan	38,1	7	1,2	NA	NA	331	NA	-0,308243728	Yes	No	0	0	0	0	11	1	1	0	1	11	0	8	18	148	10	21	320	38	23	2167
2	50	H	NA	No	None	No	No	0	No	No	No	No	Week1	0	1	Other	No	No	Jul_To_Jan	38,5	4,6	0,8	6,8	NA	160	NA	-1,043010753	No	No	0	0	0	0	7	1	0	0	0	7	0	2	2	NA	NA	NA	NA	NA	NA	1636
2	69	H	26,0261749	Yes	Overweight	Yes	No	1	Yes	No	No	No	Week1	3	7	VMInvasive	Yes	No	Feb_To_Jul	39	19,3	1,6	5,4	NA	182	NA	1,286738351	Yes	No	1	1	0	1	10	0	0	0	1	10	0	47	47	60	14	NA	290	88	30	2629
2	57	H	24,48979592	Yes	None	No	No	1	No	No	No	No	Week2+	0	1	Other	No	No	Jul_To_Jan	37,7	11,6	1,4	NA	NA	181	NA	-0,308243728	Yes	No	0	0	0	0	9	0	0	0	0	9	1	4	8	NA	NA	NA	NA	NA	NA	849
2	62	H	31,28092183	Yes	Morbid_Obesity	No	No	1	No	No	No	No	Week1	0	1	Other	No	No	Jul_To_Jan	37,6	9,7	1	8,1	NA	133	NA	-0,308243728	No	No	0	0	0	0	13	0	0	0	0	13	4	2	14	NA	NA	NA	NA	NA	NA	2339
2	82	H	37,02422145	Yes	Morbid_Obesity	No	No	1	No	No	No	No	Week1	1	3	Other	No	No	Feb_To_Jul	37,4	2,7	NA	4,3	NA	52	NA	-1,401433692	No	No	0	0	0	0	16	0	0	0	0	16	8	5	28	NA	NA	NA	NA	NA	NA	5399
2	46	H	43,43850023	Yes	Morbid_Obesity	No	Yes	1	No	No	No	No	Week1	0	3	VMInvasive	No	No	Jul_To_Jan	38,4	8,5	1,6	7,9	NA	322	NA	-0,308243728	Yes	No	0	0	0	0	7	1	0	0	1	7	1	6	10	174	10	NA	NA	42	18	1746
2	66	H	38,06228374	Yes	Morbid_Obesity	No	No	1	No	No	No	No	Week1	3	5	VMInvasive	No	No	Feb_To_Jul	NA	18,8	2,3	7	NA	300	NA	-0,344086022	Yes	No	0	0	0	0	7	1	0	0	1	7	0	96	96	83	14	NA	450	55	32	NA
2	52	F	26,36560303	Yes	Overweight	No	No	0	No	Yes	No	No	Week2+	2	1	VMInvasive	No	No	Jul_To_Jan	37,4	8,4	1,6	5,4	NA	152	NA	-0,917562724	Yes	No	1	1	0	1	8	0	0	0	1	8	5	34	39	NA	10	33	380	36	35	6310
2	62	H	38,50523924	Yes	Morbid_Obesity	No	No	1	Yes	No	No	No	Week1	2	9	VMInvasive	Yes	No	Jul_To_Jan	38	16	3,2	5,6	NA	284	NA	-0,917562724	Yes	No	0	0	0	0	7	1	0	0	1	7	0	14	22	57	10	30	425	46	27	3741
2	60	F	38,10394757	Yes	Morbid_Obesity	No	No	1	No	Yes	No	No	Week1	1	5	Other	Yes	No	Feb_To_Jul	38	11,6	2,7	9,5	NA	113	NA	-1,401433692	No	No	0	0	0	0	12	1	1	0	0	12	6	17	28	NA	NA	NA	NA	NA	NA	2461
2	56	H	27,70083102	Yes	Overweight	No	No	0	No	No	No	No	Week2+	0	0	Other	No	No	Jul_To_Jan	37,3	5,9	1,4	6,2	NA	150	NA	-0,308243728	Yes	No	0	0	0	0	9	1	1	0	0	9	2	3	11	NA	NA	NA	NA	NA	NA	1000
2	69	F	25,2825699	Yes	Overweight	No	No	1	Yes	No	No	No	Week2+	1	5	VMInvasive	No	No	Jul_To_Jan	37	8,5	1,3	7,9	NA	291	NA	-0,308243728	Yes	No	0	0	0	0	9	0	1	0	1	9	1	11	20	80	8	23	390	47	17	1193
2	69	H	24,50894577	Yes	None	No	No	1	Yes	No	No	No	Week2+	1	8	VMInvasive	Yes	No	Jul_To_Jan	36,9	12	1,6	4,9	NA	302	NA	-0,308243728	Yes	No	0	0	0	0	8	1	1	0	1	8	0	21	22	64	10	23	425	33	21	3214
2	55	H	27,44059917	Yes	Overweight	No	No	1	No	No	No	No	Week1	0	0	Other	No	No	Feb_To_Jul	37,9	9	1,9	NA	NA	426	NA	1,286738351	No	No	0	0	0	0	19	1	0	0	0	19	1	2	12	NA	NA	NA	NA	NA	NA	2329
2	71	H	30,07116843	Yes	Morbid_Obesity	Yes	No	1	No	No	No	No	Week2+	3	5	VMInvasive	No	Yes	Feb_To_Jul	37,5	3,8	1,9	NA	NA	212	NA	-0,344086022	Yes	No	1	1	1	1	9	1	1	0	1	9	6	18	24	90	8	NA	NA	50	29	1049
2	69	F	24,4646016	Yes	None	Yes	No	1	Yes	No	No	Yes	Week1	3	13	VMInvasive	Yes	Yes	Jul_To_Jan	37,8	20,5	1,6	7	NA	148	NA	-0,917562724	Yes	No	1	1	1	1	4	1	0	0	1	4	0	10	10	66	10	28	360	56	30	2614
2	53	H	24,96800974	Yes	None	No	No	1	Yes	No	No	No	Week1	1	0	Other	No	No	Feb_To_Jul	37,9	6,5	1,7	NA	NA	245	NA	1,286738351	Yes	No	0	0	0	0	10	0	0	0	0	10	1	8	12	NA	NA	NA	NA	NA	NA	2943
2	76	H	23,88946281	Yes	None	No	No	1	No	No	No	No	Week1	1	0	VMInvasive	No	No	Jul_To_Jan	37,7	11,5	1,7	5,9	NA	216	NA	-0,917562724	Yes	No	1	1	1	1	4	1	1	1	1	4	1	23	24	NA	12	NA	490	37	30	4561
2	78	H	30,86419753	Yes	Morbid_Obesity	No	No	1	No	No	No	Yes	Week1	1	2	Other	No	No	Jul_To_Jan	37,9	11,6	2,4	NA	NA	135	NA	-0,308243728	Yes	No	0	0	0	0	11	0	0	0	0	11	1	7	12	NA	NA	NA	NA	NA	NA	609
2	77	H	27,77777778	Yes	Overweight	No	No	0	No	No	No	No	Week1	0	7	VMInvasive	Yes	No	Feb_To_Jul	36,9	14,3	1,5	8,2	NA	165	NA	1,286738351	No	No	0	0	0	0	18	1	1	0	1	18	0	6	6	133	NA	28	NA	43	25	13863
2	63	H	29,70041322	Yes	Overweight	No	No	0	Yes	No	No	No	Week2+	0	0	Other	No	No	Feb_To_Jul	NA	7	1,9	6,4	NA	346	NA	1,286738351	No	No	0	0	0	0	8	1	1	0	0	8	0	7	12	NA	NA	NA	NA	NA	NA	NA
2	47	H	27,77777778	Yes	Overweight	No	No	0	No	No	No	No	Week2+	0	0	Other	No	No	Jul_To_Jan	37,5	5,1	1,9	NA	NA	193	NA	-0,308243728	Yes	No	0	0	0	0	9	1	1	0	0	9	2	9	18	NA	NA	NA	NA	NA	NA	999
2	69	H	26,12244898	Yes	Overweight	No	No	1	No	No	No	Yes	Week1	1	5	VMInvasive	No	No	Jul_To_Jan	39,2	8,7	1,6	6,8	NA	182	NA	-0,810035842	Yes	No	1	1	1	1	11	0	0	0	1	11	0	10	10	70	10	21	390	51	27	1602
2	77	H	25,85463947	Yes	Overweight	No	No	1	No	Yes	No	No	Week1	3	7	VMInvasive	Yes	No	Feb_To_Jul	38,5	22,3	2,3	5,9	NA	223	NA	-0,344086022	No	No	0	0	0	0	10	0	0	0	1	10	1	35	36	75	10	20	460	65	27	3510
2	86	H	NA	Yes	None	No	No	1	No	No	No	No	Week1	1	1	Other	No	No	Jul_To_Jan	38,1	8,6	2,2	6,6	NA	155	NA	-1,455197133	Yes	No	1	1	1	1	6	1	0	0	0	6	1	3	4	NA	NA	NA	NA	NA	NA	2000
2	66	H	29,62962963	Yes	Overweight	Yes	No	0	No	No	No	No	Week1	1	7	VMInvasive	Yes	No	Jul_To_Jan	40,1	6,4	1,3	7,4	NA	149	NA	-0,308243728	Yes	No	0	0	0	0	6	0	0	0	1	6	1	18	23	153	12	NA	450	49	30	2857
2	61	H	30,46111831	Yes	Morbid_Obesity	No	No	0	No	No	No	No	Week1	1	2	VMInvasive	No	No	Feb_To_Jul	39	5,3	1,4	7	NA	147	NA	1,286738351	No	No	0	0	0	0	5	0	0	0	1	5	0	13	17	330	12	22	400	43	18	3299
2	81	H	26,89232314	Yes	Overweight	No	No	1	Yes	No	Yes	Yes	Week2+	3	10	VMInvasive	Yes	Yes	Feb_To_Jul	37,6	11,5	1,2	8,8	NA	220	NA	-0,344086022	No	No	1	1	1	1	9	1	1	0	1	9	0	6	6	154	NA	NA	NA	43	NA	2226
2	62	H	34,60207612	Yes	Morbid_Obesity	No	No	0	No	Yes	No	No	Week1	0	3	VMInvasive	No	No	Jul_To_Jan	36,6	12,7	1,7	10,3	NA	335	NA	-0,308243728	Yes	No	0	0	0	0	11	1	1	0	1	11	0	9	15	101	10	NA	400	48	18	3057
2	64	H	37,03703704	Yes	Morbid_Obesity	No	No	1	No	No	No	No	Week1	2	4	VMInvasive	No	No	Jul_To_Jan	36,8	NA	1,7	8,1	NA	NA	NA	-0,810035842	Yes	No	0	0	0	0	6	1	0	0	1	6	2	47	51	57	8	27	400	56	27	500
2	74	F	27,34375	Yes	Overweight	No	No	1	No	No	No	No	Week2+	0	2	Other	No	No	Feb_To_Jul	NA	3,6	1	4,3	NA	82	NA	1,286738351	No	No	0	0	0	0	8	0	0	0	0	8	0	20	24	NA	NA	NA	NA	NA	NA	699
2	49	F	26,29757785	Yes	Overweight	No	No	0	Yes	No	No	No	Week1	0	0	Other	No	No	Jul_To_Jan	37,7	4,1	1,3	7,2	NA	281	NA	-0,810035842	Yes	No	0	0	0	0	5	1	0	0	0	5	0	7	11	NA	NA	NA	NA	NA	NA	3875
2	54	H	27,34375	Yes	Overweight	No	No	1	Yes	No	No	No	Week1	0	0	Other	No	No	Feb_To_Jul	38,3	7,8	2	8,4	NA	438	NA	1,286738351	No	No	0	0	0	0	4	1	1	0	0	4	2	3	7	NA	NA	NA	NA	NA	NA	1971
2	62	H	24,22145329	Yes	None	No	No	0	Yes	No	No	No	Week1	1	1	Other	No	No	Feb_To_Jul	38,8	11,4	2,2	NA	NA	325	NA	1,286738351	No	No	0	0	0	0	5	0	0	0	0	5	0	7	18	NA	NA	NA	NA	NA	NA	2484
2	56	H	31,67346939	Yes	Morbid_Obesity	Yes	No	0	No	No	No	No	Week1	0	0	Other	No	No	Jul_To_Jan	36,8	11,5	3,7	6,7	NA	558	NA	-0,308243728	Yes	No	0	0	0	0	16	0	0	0	0	16	5	5	10	NA	NA	NA	NA	NA	NA	2384
2	64	H	26,42356982	Yes	Overweight	No	No	1	No	No	No	No	Week1	0	1	Other	No	No	Jul_To_Jan	37,6	5,4	1,3	6,5	NA	590	NA	-0,308243728	Yes	No	0	0	0	0	12	0	0	0	0	12	3	3	11	NA	NA	NA	NA	NA	NA	1049
2	65	H	32,40740741	Yes	Morbid_Obesity	Yes	No	1	No	No	No	No	Week1	3	11	VMInvasive	Yes	No	Jul_To_Jan	38,2	11,8	3,6	NA	NA	100	NA	-0,917562724	Yes	No	1	1	1	1	4	0	0	0	1	4	0	3	3	53	12	25	450	67	30	1559
2	75	F	30,46875	Yes	Morbid_Obesity	No	No	1	No	No	No	No	Week1	2	2	Other	No	No	Jul_To_Jan	38,4	9,1	1,6	4	NA	166	NA	-0,308243728	Yes	No	0	0	0	0	10	1	1	1	0	10	1	4	18	NA	NA	NA	NA	NA	NA	1289
2	68	F	27,18089991	Yes	Overweight	Yes	No	0	No	No	No	No	Week1	3	7	VMInvasive	Yes	No	Feb_To_Jul	38,8	10,5	1,3	3,8	NA	248	NA	-0,344086022	Yes	No	1	1	1	1	12	1	0	0	1	12	11	8	19	110	10	NA	340	48	35	8052
2	71	H	31,58861341	Yes	Morbid_Obesity	No	No	0	No	Yes	No	No	Week2+	3	4	VMInvasive	No	No	Jul_To_Jan	37,5	7,2	1,1	NA	NA	209	NA	-0,308243728	Yes	No	1	1	0	1	8	0	0	0	1	8	1	40	41	158	NA	NA	NA	60	20	750
2	64	H	25,5036157	Yes	Overweight	Yes	No	1	Yes	No	No	No	Week1	2	4	Other	No	No	Jul_To_Jan	37,5	17,2	1,7	5,2	NA	126	NA	-0,810035842	Yes	No	0	0	0	0	6	1	0	0	0	6	4	22	44	NA	NA	NA	NA	NA	NA	5655
2	69	F	30,44982699	Yes	Morbid_Obesity	No	No	0	No	Yes	No	Yes	Week1	3	5	Other	No	Yes	Jul_To_Jan	36,8	33	0,8	3,5	NA	273	NA	-0,810035842	Yes	No	0	0	0	0	15	0	0	0	0	15	12	13	37	NA	NA	NA	NA	NA	NA	2408
2	72	F	35,56394252	Yes	Morbid_Obesity	No	No	1	Yes	Yes	No	Yes	Week1	2	5	VMInvasive	No	No	Jul_To_Jan	37,5	6,7	0,9	NA	NA	170	NA	-0,810035842	Yes	No	0	0	0	0	10	1	1	0	1	10	8	10	23	78	12	25	370	51	20	6233
2	79	H	32,19290494	Yes	Morbid_Obesity	Yes	No	1	Yes	No	No	No	Week2+	0	0	Other	No	No	Jul_To_Jan	38	10	3	6,9	NA	155	NA	-0,810035842	Yes	No	1	1	1	1	9	1	1	0	0	9	2	7	9	NA	NA	NA	NA	NA	NA	2360
2	73	H	23,83673469	Yes	None	No	No	1	No	No	No	No	Week1	2	9	VMInvasive	Yes	No	Feb_To_Jul	39,1	16	1,9	8,1	NA	303	NA	-1,401433692	No	No	1	1	1	1	11	1	1	0	1	11	0	16	16	74	10	23	450	36	18	1553
2	55	F	35,15625	Yes	Morbid_Obesity	No	No	1	No	No	No	No	Week1	1	0	Other	No	No	Feb_To_Jul	NA	13,7	NA	NA	NA	226	NA	1,286738351	No	No	0	0	0	0	6	1	1	0	0	6	3	3	11	NA	NA	NA	NA	NA	NA	NA
2	52	H	30,75636776	Yes	Morbid_Obesity	No	No	1	No	No	No	No	Week1	1	4	VMInvasive	No	No	Jul_To_Jan	39,2	5,2	0,9	5,9	NA	158	NA	-0,810035842	Yes	No	0	0	0	0	7	0	0	0	1	7	0	37	43	58	6	29	325	54	28	6899
2	69	H	38,58024691	Yes	Morbid_Obesity	No	No	1	No	No	No	No	Week1	1	5	VMInvasive	No	No	Jul_To_Jan	37	11,5	NA	NA	NA	184	NA	-0,810035842	Yes	No	0	0	0	0	6	1	1	0	1	6	3	9	12	86	14	32	480	53	35	3750
2	64	H	24,69135802	No	None	No	No	0	No	No	No	No	Week1	3	5	VMInvasive	No	No	Feb_To_Jul	NA	8,9	3,5	8,3	NA	211	NA	-0,344086022	Yes	No	0	0	0	0	6	0	0	0	1	6	0	15	18	76	12	16	425	61	15	3501
2	73	H	27,08415907	Yes	Overweight	Yes	No	1	No	No	No	No	Week1	1	11	VMInvasive	Yes	No	Feb_To_Jul	38,6	7,7	3	6,7	NA	123	NA	1,286738351	Yes	No	0	0	0	0	11	1	0	0	1	11	1	2	10	78	5	18	500	47	18	11007
2	59	H	21,06674327	Yes	None	No	No	0	No	No	No	Yes	Week1	2	10	VMInvasive	Yes	No	Jul_To_Jan	38,9	17,7	2,9	5	NA	132	NA	-0,917562724	Yes	No	0	0	0	0	6	0	0	0	1	6	0	7	7	46	6	20	375	50	16	4647
2	60	H	32,55208333	Yes	Morbid_Obesity	No	No	1	No	No	No	No	Week2+	2	11	VMInvasive	Yes	No	Feb_To_Jul	40,1	9	1,7	9,2	NA	132	NA	1,286738351	Yes	No	0	0	0	0	9	1	1	0	1	9	1	9	13	73	16	29	480	36	20	3494
2	81	H	22,85714286	Yes	None	Yes	No	0	No	No	No	Yes	Week1	1	8	VMInvasive	Yes	No	Feb_To_Jul	39	13,6	1,2	NA	NA	242	NA	-0,344086022	No	No	0	1	1	1	5	0	0	0	1	5	0	10	11	155	NA	NA	NA	44	26	3614
2	72	H	29,06976744	Yes	Overweight	No	No	0	No	No	No	No	Week1	1	4	VMInvasive	No	No	Jul_To_Jan	38	16,5	4,4	5,2	NA	194	NA	-0,308243728	Yes	No	0	0	0	0	6	1	0	0	1	6	16	14	45	62	12	24	420	48	20	1380
2	81	H	29,536862	Yes	Overweight	No	No	0	No	No	No	No	Week1	0	1	Other	No	No	Jul_To_Jan	37,5	11,2	3	7,4	NA	337	NA	-0,308243728	Yes	No	0	0	0	0	10	0	0	0	0	10	0	7	19	NA	NA	NA	NA	NA	NA	633
2	46	H	33,26214068	Yes	Morbid_Obesity	No	No	0	Yes	No	No	No	Week1	1	0	Other	No	No	Jul_To_Jan	38,3	7	1,4	7,1	NA	189	NA	-1,652329749	Yes	No	0	0	0	0	12	0	0	0	0	12	0	7	9	NA	NA	NA	NA	NA	NA	2722
2	60	H	31,640625	Yes	Morbid_Obesity	No	No	0	No	No	No	No	Week1	3	8	VMInvasive	Yes	Yes	Feb_To_Jul	37,1	35,4	7,3	6,8	NA	218	NA	1,286738351	Yes	No	1	1	1	1	5	1	1	0	1	5	0	21	21	NA	NA	NA	NA	NA	NA	8468
2	53	F	45,26518186	Yes	Morbid_Obesity	Yes	No	0	No	No	No	No	Week1	1	7	VMInvasive	Yes	No	Feb_To_Jul	37,5	7	1,4	5,2	NA	255	NA	-0,344086022	No	No	0	0	0	0	6	1	0	0	1	6	0	21	29	47	10	28	375	38	27	1735
2	68	H	49,01789153	Yes	Morbid_Obesity	Yes	No	1	Yes	No	No	No	Week1	3	6	VMInvasive	No	No	Feb_To_Jul	39,3	4,2	2,5	7,7	NA	133	NA	1,286738351	Yes	No	1	1	1	1	6	1	1	0	1	6	0	16	16	50	15	33	425	47	30	3213
2	71	H	36,67820069	Yes	Morbid_Obesity	No	No	0	No	No	No	No	Week1	3	9	VMInvasive	Yes	Yes	Feb_To_Jul	38,4	2,3	NA	4,9	NA	86	NA	-0,344086022	Yes	No	1	1	1	1	4	0	0	0	1	4	0	1	1	NA	NA	NA	NA	NA	NA	5204
2	60	F	32,36854981	Yes	Morbid_Obesity	No	No	1	Yes	No	No	No	Week1	1	4	VMInvasive	No	No	Jul_To_Jan	39,7	6,4	1,9	8,4	NA	288	NA	-1,616487455	Yes	No	0	0	0	0	12	0	1	0	1	12	1	14	31	198	15	30	330	52	34	5363
2	68	H	22,85714286	No	None	No	No	0	No	No	No	No	Week1	0	0	Other	No	No	Jul_To_Jan	36,3	7,8	1,2	NA	NA	428	NA	-0,308243728	Yes	No	0	0	0	0	17	0	0	0	0	17	1	2	8	NA	NA	NA	NA	NA	NA	984
2	67	H	39,19753086	Yes	Morbid_Obesity	No	No	1	Yes	No	No	No	Week1	2	5	VMInvasive	No	No	Jul_To_Jan	39,2	8,4	1,2	NA	NA	222	NA	-0,917562724	Yes	No	0	0	0	0	10	0	0	0	1	10	2	46	48	71	10	22	450	49	25	1464
2	68	H	37,34559035	Yes	Morbid_Obesity	Yes	No	1	No	No	No	No	Week1	2	7	Other	Yes	No	Jul_To_Jan	39,4	16,6	3,1	4,3	NA	148	NA	-0,810035842	Yes	No	1	1	1	1	7	0	0	0	0	7	0	5	5	NA	NA	NA	NA	NA	NA	4007
2	62	F	24,05693475	Yes	None	No	No	0	Yes	No	No	No	Week1	0	4	VMInvasive	No	No	Feb_To_Jul	38	8,3	2,1	8,5	NA	295	NA	1,286738351	No	No	0	0	0	0	12	1	0	0	1	12	0	1	1	160	12	NA	NA	39	17	2763
2	63	F	22,10028959	No	None	No	No	0	No	No	No	No	Week1	1	0	Other	No	No	Jul_To_Jan	37,6	7,2	2,1	NA	NA	181	NA	-0,810035842	Yes	No	1	1	1	1	12	1	1	0	0	12	1	8	9	NA	NA	NA	NA	NA	NA	3445
2	73	H	22,09317005	No	None	No	No	0	No	No	No	No	Week1	2	8	VMInvasive	Yes	No	Feb_To_Jul	39,3	8,4	6,3	4,5	NA	207	NA	1,286738351	No	No	0	0	0	0	11	0	0	0	1	11	0	11	11	84	NA	NA	NA	36	28	6687
2	66	H	24,51559546	No	None	No	No	0	No	No	No	No	Week1	3	6	VMInvasive	Yes	No	Jul_To_Jan	37,9	4,8	2,7	5,4	NA	126	NA	-0,810035842	Yes	No	1	1	1	1	4	0	0	0	1	4	1	18	19	NA	7	NA	480	41	32	7165
2	75	F	27,33564014	Yes	Overweight	No	No	1	Yes	Yes	No	No	Week1	1	3	Other	No	No	Feb_To_Jul	38,6	7,4	1,6	6,4	NA	178	NA	-0,344086022	No	No	1	1	1	1	10	1	0	0	0	10	0	6	6	NA	NA	NA	NA	NA	NA	2201
2	56	H	27,73229978	Yes	Overweight	No	No	0	Yes	No	No	No	Week1	1	12	VMInvasive	Yes	No	Jul_To_Jan	37,7	5,3	2,5	3,1	NA	30	NA	-1,043010753	Yes	No	0	0	0	0	7	0	0	0	1	7	3	18	38	68	8	21	410	39	25	1975
2	56	F	34,89439853	Yes	Morbid_Obesity	Yes	No	0	No	No	No	No	Week1	3	5	VMInvasive	No	No	Feb_To_Jul	38	7,5	1,9	6,8	NA	109	NA	1,286738351	Yes	No	0	0	0	0	15	0	0	0	1	15	0	53	58	102	NA	28	NA	61	30	5979
2	64	H	26,98961938	Yes	Overweight	No	No	1	No	No	No	No	Week1	0	3	VMInvasive	Yes	No	Feb_To_Jul	40,9	7,1	2,4	8	NA	209	NA	1,286738351	No	No	0	0	0	0	1	1	0	0	1	1	0	1	65	NA	NA	NA	NA	NA	NA	3770
2	61	H	24,39105884	Yes	None	No	Yes	0	Yes	No	No	No	Week2+	2	5	VMInvasive	No	No	Feb_To_Jul	39,2	11,2	1,8	8,9	NA	301	NA	1,286738351	No	No	1	1	1	1	9	1	1	0	1	9	0	2	2	46	14	NA	420	72	25	5523
2	77	H	23,14814815	No	None	No	No	0	No	No	No	No	Unknown	2	4	VMInvasive	Yes	No	Feb_To_Jul	37,6	11,4	1,7	NA	NA	257	NA	1,286738351	No	No	1	1	1	1	NA	0	0	0	1	NA	1	6	7	NA	NA	NA	NA	NA	NA	3542
2	72	H	25,25951557	Yes	Overweight	No	No	1	No	No	No	No	Week1	3	7	VMInvasive	Yes	No	Feb_To_Jul	40	12,3	1,8	5	NA	220	NA	-0,344086022	Yes	No	1	1	1	1	20	0	1	0	1	20	2	9	11	128	NA	NA	NA	41	30	4810
2	68	H	27,17063157	Yes	Overweight	No	No	1	Yes	Yes	No	Yes	Week1	1	4	Other	No	No	Jul_To_Jan	39,2	5,2	1,2	7,4	NA	112	NA	-1,043010753	Yes	No	0	0	0	0	11	0	0	0	0	11	4	4	12	NA	NA	NA	NA	NA	NA	2034
2	54	H	30,8844977	Yes	Morbid_Obesity	No	No	1	Yes	No	No	No	Week1	3	4	VMInvasive	No	No	Feb_To_Jul	39,9	8,7	3,1	7,6	NA	212	NA	1,286738351	Yes	No	1	1	0	1	4	0	0	0	1	4	0	33	33	43	14	23	410	51	18	5164
2	67	H	NA	Yes	None	No	No	1	Yes	No	No	No	Week1	1	3	Other	No	No	Feb_To_Jul	NA	9,9	NA	5,4	NA	113	NA	1,286738351	No	No	1	1	1	1	1	0	0	0	0	1	0	3	3	NA	NA	NA	NA	NA	NA	NA
2	47	H	29,08587258	Yes	Overweight	No	No	1	No	No	No	No	Week1	0	2	VMInvasive	No	No	Feb_To_Jul	38,5	2,8	1,3	8,3	NA	139	NA	-0,344086022	No	No	0	0	0	0	18	1	0	0	1	18	4	1	5	NA	NA	NA	NA	NA	NA	2285
2	62	H	30,99173554	Yes	Morbid_Obesity	No	No	0	Yes	No	No	No	Week2+	0	1	Other	No	No	Jul_To_Jan	37,4	10,1	4,6	8,2	NA	166	NA	-1,043010753	Yes	No	0	0	0	0	9	1	0	0	0	9	0	7	19	NA	NA	NA	NA	NA	NA	10146
2	59	H	29,4022733	Yes	Overweight	No	No	0	No	No	No	No	Week1	0	1	Other	No	No	Jul_To_Jan	38,7	NA	1,2	8,2	NA	NA	NA	-0,810035842	Yes	No	0	0	0	0	10	0	0	0	0	10	4	2	15	NA	NA	NA	NA	NA	NA	1900
2	71	F	26,29848784	Yes	Overweight	No	No	0	No	No	No	No	Week2+	2	3	VMInvasive	No	No	Jul_To_Jan	37,8	4,9	1,1	7,1	NA	159	NA	-0,308243728	Yes	No	1	1	0	1	9	1	1	0	1	9	0	31	31	122	10	24	350	53	20	999
2	67	H	26,5831758	Yes	Overweight	No	No	0	No	No	No	No	Week1	3	4	VMInvasive	No	No	Feb_To_Jul	37,9	9,7	2,2	NA	NA	314	NA	1,286738351	No	No	0	0	0	0	24	0	0	0	1	24	3	57	60	50	14	27	450	48	24	3515
2	63	H	34,41613332	Yes	Morbid_Obesity	No	No	0	No	No	No	No	Week2+	1	3	VMInvasive	No	No	Feb_To_Jul	39,1	4,7	1,6	5,5	NA	164	NA	1,286738351	Yes	No	0	0	0	0	9	1	0	0	1	9	1	24	27	138	NA	NA	NA	39	28	4840
2	77	H	38,73966942	Yes	Morbid_Obesity	No	No	0	No	No	No	No	Unknown	1	6	VMInvasive	No	No	Jul_To_Jan	37,4	9	3,7	6,1	NA	96	NA	-0,917562724	Yes	No	1	1	1	1	NA	1	1	0	1	NA	1	26	27	52	10	NA	480	52	28	2719
2	55	F	34,17489	Yes	Morbid_Obesity	No	Yes	1	Yes	Yes	No	No	Week1	0	3	VMInvasive	No	No	Feb_To_Jul	38,2	13,4	1,3	8,1	NA	285	NA	-0,344086022	Yes	No	0	0	0	0	2	0	0	0	1	2	0	4	24	195	5	NA	NA	32	29	5655
2	84	H	24,76756592	Yes	None	Yes	No	1	No	No	No	No	Week2+	1	2	Other	No	No	Jul_To_Jan	NA	3,9	2,2	6	NA	115	NA	-0,308243728	No	No	0	1	1	1	8	0	0	0	0	8	0	8	15	NA	NA	NA	NA	NA	NA	NA
2	74	H	22,5308642	Yes	None	No	No	1	No	No	No	No	Week1	2	5	VMInvasive	No	No	Feb_To_Jul	40	7,4	2,1	7,3	NA	134	NA	1,286738351	Yes	No	1	1	0	1	7	1	1	1	1	7	0	36	36	270	NA	NA	NA	42	54	4721
2	83	H	29,05475207	Yes	Overweight	Yes	No	0	Yes	No	No	No	Week2+	1	0	Other	No	No	Feb_To_Jul	NA	7,5	2,2	8,1	NA	174	NA	1,286738351	No	No	1	1	1	1	8	0	0	0	0	8	0	4	4	NA	NA	NA	NA	NA	NA	NA
2	81	H	30,44383913	Yes	Morbid_Obesity	No	No	1	Yes	No	No	Yes	Week1	1	5	VMInvasive	No	No	Jul_To_Jan	37,5	8	1,3	8	NA	208	NA	-1,043010753	Yes	No	1	1	1	1	7	0	0	0	1	7	0	9	9	233	6	NA	525	38	18	8649
2	44	H	31,89981096	Yes	Morbid_Obesity	No	No	0	No	No	No	No	Week1	0	2	VMInvasive	No	No	Feb_To_Jul	37,9	13	1,6	3,4	NA	81	NA	1,286738351	No	No	0	0	0	0	1	0	0	0	1	1	0	3	21	NA	5	NA	NA	37	28	2767
2	77	H	27,66009594	Yes	Overweight	No	No	0	No	No	No	No	Week1	0	0	Other	No	No	Jul_To_Jan	37,6	9,5	2,7	8	NA	159	NA	-0,308243728	Yes	No	0	0	0	0	6	0	0	0	0	6	0	13	27	NA	NA	NA	NA	NA	NA	999
2	59	H	28,40533756	Yes	Overweight	No	No	1	No	No	No	No	Week1	3	3	VMInvasive	No	Yes	Feb_To_Jul	38	10,2	1,6	7,8	NA	168	NA	1,286738351	Yes	No	1	1	1	1	12	1	0	0	1	12	1	28	29	103	11	22	400	48	18	2016
2	59	H	36,33217993	Yes	Morbid_Obesity	No	No	0	Yes	No	No	No	Week1	0	0	Other	No	No	Jul_To_Jan	39,6	7,3	3,6	NA	NA	204	NA	-1,455197133	Yes	No	0	0	0	0	13	0	0	0	0	13	5	9	20	NA	NA	NA	NA	NA	NA	1438
2	41	H	43,43613218	Yes	Morbid_Obesity	No	No	0	No	Yes	No	No	Week1	0	0	Other	No	No	Feb_To_Jul	37,5	6,8	1,7	7,3	NA	209	NA	1,286738351	No	No	0	0	0	0	7	1	1	0	0	7	0	7	10	NA	NA	NA	NA	NA	NA	1718
2	72	H	29,72651605	Yes	Overweight	No	No	1	No	No	No	No	Week1	3	8	VMInvasive	Yes	No	Feb_To_Jul	39,3	10,6	1,9	3,5	NA	259	NA	1,286738351	No	No	0	0	0	0	4	0	0	0	1	4	0	79	79	142	10	NA	460	44	26	1937
2	63	H	32,32653061	Yes	Morbid_Obesity	No	No	1	Yes	No	No	No	Week1	0	6	VMInvasive	Yes	No	Feb_To_Jul	40	4,9	2,2	8,3	NA	259	NA	1,286738351	No	No	0	0	0	0	7	1	1	0	1	7	0	3	3	104	8	NA	650	44	17	7502
2	67	H	38,58024691	Yes	Morbid_Obesity	No	No	1	Yes	No	No	No	Week1	1	4	VMInvasive	No	No	Feb_To_Jul	39	10,5	2,2	NA	NA	260	NA	1,286738351	No	No	0	0	0	0	5	1	1	1	1	5	1	6	7	153	16	25	350	56	25	3013
2	55	F	36,50871316	Yes	Morbid_Obesity	No	No	0	No	No	No	No	Week1	0	5	VMInvasive	No	No	Jul_To_Jan	38,7	13	1	9,4	NA	234	NA	-1,043010753	Yes	No	0	0	0	0	12	1	1	0	1	12	3	17	31	98	8	NA	400	30	22	3693
2	75	F	22,31327843	Yes	None	Yes	No	0	No	No	No	No	Week1	3	2	VMInvasive	No	No	Jul_To_Jan	36,8	12,2	2	5,3	NA	168	NA	-0,308243728	Yes	No	1	1	1	1	3	0	1	0	1	3	2	16	18	218	NA	NA	NA	37	23	3376
2	75	H	30,42184965	Yes	Morbid_Obesity	No	No	1	No	No	No	No	Week1	0	6	VMInvasive	Yes	No	Jul_To_Jan	39,1	14,9	2	8,7	NA	314	NA	-1,043010753	Yes	No	0	0	0	0	15	0	1	0	1	15	0	6	6	209	10	NA	410	41	30	7664
2	48	H	29,64268547	Yes	Overweight	No	No	1	No	No	No	No	Week1	2	5	VMInvasive	No	No	Feb_To_Jul	40,3	11,7	1,4	6,5	NA	155	NA	1,286738351	Yes	No	0	0	0	0	11	1	1	0	1	11	0	46	46	57	NA	NA	NA	28	20	4996
2	58	F	31,21748179	Yes	Morbid_Obesity	No	No	0	No	No	No	No	Week2+	0	6	VMInvasive	Yes	No	Jul_To_Jan	37,2	4,4	1,4	6,8	NA	205	NA	-0,308243728	Yes	No	0	0	0	0	8	1	0	0	1	8	1	8	13	116	8	18	300	42	18	3875
2	85	H	24,38652644	Yes	None	Yes	No	0	No	No	No	No	Week1	2	0	Other	No	No	Jul_To_Jan	38,9	8,9	2,3	7	NA	169	NA	-1,455197133	Yes	No	1	1	1	1	10	0	0	0	0	10	2	6	8	NA	NA	NA	NA	NA	NA	999
2	58	H	43,5821281	Yes	Morbid_Obesity	No	No	1	No	No	No	No	Week2+	0	0	Other	No	No	Jul_To_Jan	37	6,5	1,9	6,8	NA	200	NA	-0,308243728	Yes	No	0	0	0	0	9	1	0	0	0	9	0	8	11	NA	NA	NA	NA	NA	NA	1009
2	64	F	26,83864765	Yes	Overweight	No	No	1	Yes	No	No	No	Week1	2	4	VMInvasive	No	No	Feb_To_Jul	38,8	6,8	1,4	7,7	NA	239	NA	1,286738351	No	No	0	0	0	0	5	1	0	0	1	5	0	13	15	182	14	NA	320	66	24	8386
2	61	H	32,23850107	Yes	Morbid_Obesity	No	No	1	No	No	No	No	Unknown	1	7	VMInvasive	Yes	No	Jul_To_Jan	39	15	1,7	7,8	NA	219	NA	-0,917562724	Yes	No	0	0	0	0	NA	1	0	0	1	NA	2	17	24	43	15	NA	440	38	22	3450
2	40	H	25	No	None	No	No	0	No	No	No	No	Week1	0	4	VMInvasive	No	No	Feb_To_Jul	39,9	5,1	1,2	7,5	NA	165	NA	1,286738351	No	No	0	0	0	0	5	1	0	0	1	5	2	13	23	195	NA	NA	NA	45	22	4656
2	57	F	26,57312925	Yes	Overweight	No	No	1	No	No	No	No	Week1	1	1	Other	No	No	Jul_To_Jan	39,8	18	3,2	7,7	NA	226	NA	-1,043010753	Yes	No	0	0	0	0	16	0	0	0	0	16	1	6	10	NA	NA	NA	NA	NA	NA	1437
2	84	H	23,50780533	Yes	None	No	No	1	Yes	No	No	No	Week1	2	5	VMInvasive	No	No	Jul_To_Jan	37,9	9,5	1,5	NA	NA	244	NA	-1,652329749	Yes	No	1	1	0	1	10	1	1	0	1	10	2	29	31	78	10	30	375	43	21	1678
2	70	F	30,13148283	Yes	Morbid_Obesity	No	No	1	No	No	No	No	Week2+	0	2	Other	No	No	Jul_To_Jan	38,1	7,5	1,7	7	NA	98	NA	-0,917562724	Yes	No	0	0	0	0	8	0	0	0	0	8	0	6	11	NA	NA	NA	NA	NA	NA	1456
2	64	H	30,47091413	Yes	Morbid_Obesity	No	No	1	Yes	No	No	Yes	Week1	2	6	VMInvasive	No	No	Jul_To_Jan	38,6	13,2	1,2	NA	NA	182	NA	-0,917562724	Yes	No	1	1	1	1	7	1	1	0	1	7	0	25	25	89	10	21	400	47	25	3240
2	47	H	22,99262444	Yes	None	No	No	0	No	Yes	No	No	Week1	0	4	VMInvasive	No	No	Jul_To_Jan	37,7	7,1	1,5	8,3	NA	293	NA	-0,308243728	Yes	No	0	0	0	0	14	1	0	0	1	14	5	6	20	117	12	30	450	36	25	2675
2	64	H	38,20408163	Yes	Morbid_Obesity	No	No	1	No	No	No	No	Week1	0	1	Other	No	No	Jul_To_Jan	38,6	4,6	0,9	6,8	NA	157	NA	-1,043010753	Yes	No	0	0	0	0	7	1	0	0	0	7	0	2	5	NA	NA	NA	NA	NA	NA	1002
2	78	H	26,0261749	Yes	Overweight	No	No	1	Yes	No	No	No	Week1	3	10	VMInvasive	Yes	Yes	Jul_To_Jan	37,9	15,4	2,2	7,9	NA	287	NA	-0,308243728	Yes	No	1	1	1	1	7	1	1	0	1	7	0	12	12	103	8	31	375	51	15	3710
2	83	H	26,17519452	Yes	Overweight	No	No	1	No	No	No	No	Week1	1	2	Other	No	No	Jul_To_Jan	37,2	8,6	2	7,5	NA	440	NA	-0,308243728	Yes	No	1	1	1	1	7	1	1	0	0	7	0	8	8	NA	NA	NA	NA	NA	NA	3143
2	60	H	28,7132112	Yes	Overweight	No	No	1	No	No	No	No	Week2+	0	1	Other	No	No	Feb_To_Jul	38,4	5,7	1	7,3	NA	339	NA	1,286738351	No	No	0	0	0	0	8	1	0	0	0	8	4	1	14	NA	NA	NA	NA	NA	NA	4122
2	63	H	36,50871316	Yes	Morbid_Obesity	No	No	1	No	No	No	No	Week1	3	1	VMInvasive	No	Yes	Jul_To_Jan	36,7	7,2	1,6	8,4	NA	239	NA	-0,308243728	Yes	No	1	1	1	1	7	1	0	0	1	7	0	14	14	NA	10	22	475	35	26	1649
2	77	H	24,85836513	Yes	None	Yes	No	1	No	No	No	No	Week1	3	5	VMInvasive	No	Yes	Feb_To_Jul	NA	9,6	4,7	6,2	NA	288	NA	1,286738351	No	No	1	1	1	1	1	1	0	0	1	1	0	0	0	77	8	NA	400	40	24	6333
2	59	F	22,86236854	No	None	No	No	0	No	No	No	No	Week1	0	0	Other	No	No	Jul_To_Jan	36,7	7,7	2,9	4,9	NA	433	NA	-0,917562724	Yes	No	0	0	0	0	14	0	0	0	0	14	5	3	16	NA	NA	NA	NA	NA	NA	1418
2	65	H	31,56167151	Yes	Morbid_Obesity	No	No	1	Yes	No	No	No	Week1	3	7	VMInvasive	No	Yes	Jul_To_Jan	37,6	9,2	1,2	7,8	NA	201	NA	-0,917562724	Yes	No	1	1	1	1	12	1	0	0	1	12	5	15	20	71	6	16	300	57	25	23563
2	64	H	28,05570579	Yes	Overweight	No	No	0	No	No	No	No	Week2+	0	0	Other	No	No	Jul_To_Jan	38,7	7,7	8,2	9,2	NA	309	NA	-1,043010753	Yes	No	0	0	0	0	8	1	1	0	0	8	0	13	16	NA	NA	NA	NA	NA	NA	1872
2	65	F	30,66890496	Yes	Morbid_Obesity	No	No	1	No	No	No	No	Week1	0	7	VMInvasive	Yes	No	Feb_To_Jul	38,9	6,2	1,7	7,3	NA	193	NA	1,286738351	No	No	0	0	0	0	10	1	0	0	1	10	0	16	16	200	NA	24	NA	42	25	5906
2	63	H	29,58579882	Yes	Overweight	No	No	1	Yes	No	No	No	Week1	1	1	Other	No	No	Jul_To_Jan	38,9	6,1	1,8	7,2	NA	197	NA	-1,043010753	Yes	No	0	0	0	0	6	1	1	0	0	6	0	29	39	NA	NA	NA	NA	NA	NA	3469
2	79	F	28,84153181	Yes	Overweight	No	No	1	No	No	No	No	Week1	2	1	VMInvasive	No	No	Jul_To_Jan	39,1	7,1	5,9	7,5	NA	182	NA	-0,917562724	Yes	No	1	1	1	1	36	1	1	0	1	36	14	17	31	NA	NA	NA	NA	NA	NA	4420
2	66	H	24,44180209	No	None	No	No	0	No	No	No	No	Week1	3	7	VMInvasive	Yes	No	Feb_To_Jul	39,2	9,6	2	7,3	NA	165	NA	1,286738351	Yes	No	0	0	0	0	16	0	0	0	1	16	1	75	76	109	14	25	450	35	22	4599
2	86	H	24,22145329	Yes	None	No	No	1	No	Yes	No	Yes	Week1	1	2	Other	No	No	Jul_To_Jan	38	6,9	1,7	NA	NA	179	NA	-0,810035842	Yes	No	0	0	0	0	13	0	0	0	0	13	9	8	17	NA	NA	NA	NA	NA	NA	2148
2	73	H	27,6816609	Yes	Overweight	No	No	1	Yes	No	No	Yes	Week1	3	5	Other	No	Yes	Feb_To_Jul	39,6	6,7	4,5	NA	NA	277	NA	1,286738351	Yes	No	0	0	0	0	6	1	1	0	0	6	0	10	18	NA	NA	NA	NA	NA	NA	1154
2	71	F	31,8877551	Yes	Morbid_Obesity	No	No	1	No	No	No	No	Week1	3	5	VMInvasive	No	No	Feb_To_Jul	39,7	12,5	2,8	NA	NA	196	NA	-0,344086022	Yes	No	0	0	0	0	12	1	1	0	1	12	0	75	75	34	15	NA	NA	59	21	4964
2	74	F	37,02161137	Yes	Morbid_Obesity	No	No	1	No	No	No	Yes	Week1	2	8	VMInvasive	Yes	No	Feb_To_Jul	38,3	9,8	2,4	6	NA	109	NA	1,286738351	No	No	1	1	1	1	6	1	1	0	1	6	1	4	5	148	NA	NA	300	33	24	3942
2	58	H	27,35884546	Yes	Overweight	No	No	0	No	No	No	No	Week1	3	10	VMInvasive	Yes	No	Feb_To_Jul	37,8	8,6	1,7	6,6	NA	126	NA	-1,401433692	Yes	No	0	0	0	0	7	1	0	0	1	7	0	71	71	100	12	NA	410	44	28	5455
2	51	H	50,61728395	Yes	Morbid_Obesity	No	No	0	No	No	No	No	Week1	0	0	Other	No	No	Jul_To_Jan	38,4	11,3	1	7,2	NA	320	NA	-1,652329749	Yes	No	0	0	0	0	20	1	0	0	0	20	1	8	15	NA	NA	NA	NA	NA	NA	3587
2	65	H	24,97704316	Yes	None	No	No	1	No	No	No	Yes	Week2+	3	3	VMInvasive	No	Yes	Jul_To_Jan	36,2	10,8	2,1	8,2	NA	189	NA	-0,810035842	Yes	No	1	1	1	1	8	0	0	0	1	8	0	26	26	NA	NA	NA	NA	NA	NA	2506
2	69	H	26,29757785	Yes	Overweight	No	No	1	No	No	No	No	Week1	3	12	VMInvasive	Yes	No	Jul_To_Jan	38,4	11,7	2,7	8,7	NA	65	NA	-0,810035842	No	No	1	1	1	1	10	0	0	0	1	10	0	18	18	190	8	NA	NA	67	22	4369
2	74	H	27,39817568	Yes	Overweight	No	No	1	No	Yes	Yes	No	Week1	0	4	VMInvasive	Yes	No	Feb_To_Jul	37	19,7	1,6	NA	NA	162	NA	1,286738351	No	No	0	0	0	0	5	0	0	0	1	5	0	5	5	NA	NA	NA	NA	NA	NA	4286
2	71	H	25,14285714	Yes	Overweight	No	No	0	Yes	No	No	No	Week1	0	1	Other	No	No	Jul_To_Jan	37,3	8,2	1,5	8	NA	201	NA	-0,810035842	Yes	No	0	0	0	0	13	0	0	0	0	13	3	24	41	NA	NA	NA	NA	NA	NA	1896
2	57	H	23,66143862	No	None	No	No	0	No	No	No	No	Week1	0	0	Other	No	No	Jul_To_Jan	37,4	10,8	1,1	7,9	NA	389	NA	-0,917562724	Yes	No	0	0	0	0	12	0	0	0	0	12	0	8	17	NA	NA	NA	NA	NA	NA	NA
2	72	H	23,7654321	No	None	No	No	0	No	No	No	No	Week1	0	4	Other	Yes	No	Jul_To_Jan	36,9	9,6	1,1	NA	NA	229	NA	-0,917562724	Yes	No	0	0	0	0	6	0	1	0	0	6	19	15	45	NA	NA	NA	NA	NA	NA	1405
2	71	H	20,37037037	Yes	None	No	No	0	Yes	No	No	No	Week1	3	7	VMInvasive	Yes	Yes	Feb_To_Jul	36,5	9,9	2,6	0,8	NA	75	NA	-0,344086022	Yes	No	1	1	0	1	6	1	1	0	1	6	1	64	65	320	NA	NA	NA	42	26	8896
2	73	F	40,05768306	Yes	Morbid_Obesity	No	No	0	Yes	No	No	No	Week1	2	8	VMInvasive	Yes	No	Jul_To_Jan	40,3	8,7	1,4	7,3	NA	139	NA	-1,043010753	Yes	No	1	1	1	1	11	1	0	0	1	11	4	22	26	140	NA	NA	NA	46	35	3978
2	55	H	31,22130395	Yes	Morbid_Obesity	No	No	1	Yes	No	No	No	Week1	3	3	VMInvasive	No	No	Jul_To_Jan	38,5	20,1	13,2	3,8	NA	103	NA	-0,308243728	Yes	No	1	1	1	1	14	1	0	0	1	14	0	22	22	NA	NA	NA	NA	NA	NA	9383
2	66	F	21,30394858	No	None	No	No	0	No	No	No	No	Week1	0	3	VMInvasive	No	No	Feb_To_Jul	NA	8,1	NA	6,7	NA	194	NA	-0,344086022	Yes	No	0	0	0	0	3	0	0	0	1	3	0	17	17	172	NA	NA	NA	50	30	7786
2	72	F	29,06574394	Yes	Overweight	No	No	1	Yes	No	No	No	Week1	1	2	Other	No	No	Jul_To_Jan	38,8	11,2	1,7	6	NA	296	NA	-0,810035842	Yes	No	0	0	0	0	10	0	0	0	0	10	3	10	20	NA	NA	NA	NA	NA	NA	656
2	63	F	42,03954214	Yes	Morbid_Obesity	No	No	0	No	No	No	No	Week1	3	9	VMInvasive	Yes	No	Jul_To_Jan	38,2	15	4	9,6	NA	275	NA	-0,917562724	Yes	No	0	0	0	0	3	1	1	0	1	3	1	14	34	76	12	NA	290	55	35	2479
2	67	F	27,06405159	Yes	Overweight	No	No	1	No	No	No	No	Week2+	1	5	VMInvasive	No	No	Jul_To_Jan	37,3	12,2	1,9	6,6	NA	259	NA	-0,308243728	Yes	No	1	1	1	1	9	1	1	0	1	9	2	12	14	NA	16	28	380	48	25	3010
2	86	H	25,5036157	Yes	Overweight	No	No	0	No	No	No	No	Week1	1	1	Other	No	No	Jul_To_Jan	37	8,2	2,6	7,5	NA	132	NA	-0,917562724	Yes	No	0	0	0	0	2	1	0	0	0	2	1	11	24	NA	NA	NA	NA	NA	NA	2774
2	71	H	27,16049383	Yes	Overweight	No	No	1	Yes	No	No	No	Unknown	3	3	VMInvasive	No	No	Feb_To_Jul	NA	3,8	1,3	NA	NA	191	NA	1,286738351	No	No	0	0	0	0	NA	0	1	0	1	NA	3	81	84	110	8	22	400	43	25	3723
2	70	H	27,17311907	Yes	Overweight	No	No	1	Yes	No	No	No	Unknown	1	8	VMInvasive	Yes	No	Jul_To_Jan	37,9	7,9	1,4	7,9	NA	164	NA	-1,043010753	Yes	No	0	1	0	1	NA	1	1	0	1	NA	17	14	63	182	12	NA	NA	35	26	7721
2	75	H	30,47796622	Yes	Morbid_Obesity	Yes	No	1	No	No	No	No	Week1	2	7	VMInvasive	Yes	No	Feb_To_Jul	39	5,4	1,1	NA	NA	197	NA	1,286738351	Yes	No	1	1	1	1	7	1	1	0	1	7	4	11	15	130	16	27	420	47	20	2932
2	62	H	28,71972318	Yes	Overweight	No	No	0	No	No	No	No	Week1	1	4	VMInvasive	No	No	Jul_To_Jan	39,6	10,7	1,3	9,8	NA	269	NA	-0,308243728	Yes	No	0	0	0	0	6	0	0	0	1	6	0	13	22	98	10	24	425	50	22	899
2	80	H	25,55932916	Yes	Overweight	No	No	1	Yes	No	No	No	Week2+	1	4	VMInvasive	No	No	Feb_To_Jul	38,4	11	1,1	NA	NA	187	NA	1,286738351	No	No	1	1	1	1	8	0	0	0	1	8	0	3	3	150	6	14	460	36	21	7374
2	78	H	24,34380949	Yes	None	No	No	1	No	No	No	No	Week1	1	2	Other	No	No	Feb_To_Jul	NA	10,5	1,2	5,2	NA	121	NA	-0,344086022	No	No	1	1	1	1	16	0	0	0	0	16	1	4	5	NA	NA	NA	NA	NA	NA	NA
2	66	H	25,71219869	Yes	Overweight	No	No	1	No	No	No	No	Week1	2	4	VMInvasive	No	No	Feb_To_Jul	37,9	11,1	1,4	10,2	NA	167	NA	1,286738351	No	No	0	0	0	0	5	1	1	0	1	5	0	5	5	248	NA	NA	NA	45	28	2751
2	70	H	28,39506173	Yes	Overweight	No	No	0	No	No	No	No	Week1	1	2	Other	No	No	Jul_To_Jan	38,5	17,9	1,6	8,3	NA	180	NA	-0,308243728	Yes	No	0	0	0	0	12	1	1	0	0	12	1	9	15	NA	NA	NA	NA	NA	NA	1374
2	54	H	26,29757785	Yes	Overweight	Yes	Yes	0	No	No	No	No	Week1	1	3	VMInvasive	No	No	Feb_To_Jul	38,6	17,8	2,2	4,5	NA	240	NA	-0,344086022	No	No	0	0	0	0	0	0	0	0	1	0	0	3	3	152	5	32	450	61	28	1120
2	79	H	20,06920415	Yes	None	No	No	1	Yes	No	No	No	Week1	2	2	Other	No	No	Jul_To_Jan	37,5	15,9	2,9	6,5	NA	191	NA	-0,308243728	No	No	0	0	0	0	14	1	0	0	0	14	0	7	13	NA	NA	NA	NA	NA	NA	11581
2	57	H	37,109375	Yes	Morbid_Obesity	No	No	0	No	No	No	No	Week1	1	4	VMInvasive	No	No	Jul_To_Jan	38	7,6	2,3	6,1	NA	223	NA	-0,308243728	Yes	No	0	0	0	0	7	1	1	1	1	7	1	6	12	150	12	23	350	38	25	1847
2	72	H	35,430839	Yes	Morbid_Obesity	Yes	No	1	Yes	No	No	No	Week2+	3	4	VMInvasive	No	Yes	Jul_To_Jan	38,5	17,6	1,3	9,1	NA	285	NA	-0,917562724	Yes	No	1	1	1	1	9	0	1	0	1	9	0	24	24	110	10	27	375	47	24	1306
2	86	H	27,99036281	Yes	Overweight	No	No	1	No	No	No	Yes	Week1	1	6	Other	Yes	No	Feb_To_Jul	36,4	19,1	9,4	4,6	NA	245	NA	-0,344086022	No	No	1	1	1	1	10	0	0	0	0	10	7	0	7	NA	NA	NA	NA	NA	NA	2825
2	62	H	28,22838647	Yes	Overweight	No	No	0	No	No	No	No	Week2+	0	0	Other	No	No	Jul_To_Jan	36,7	5,7	1,4	7,9	NA	249	NA	-1,043010753	Yes	No	0	0	0	0	8	1	1	0	0	8	0	16	29	NA	NA	NA	NA	NA	NA	3510
2	72	H	30,82482993	Yes	Morbid_Obesity	No	No	1	Yes	No	Yes	No	Week1	1	7	Other	Yes	No	Jul_To_Jan	36,9	12,5	6,5	5,3	NA	124	NA	-0,308243728	Yes	No	0	0	0	0	1	1	0	0	0	1	0	2	12	NA	NA	NA	NA	NA	NA	2770
2	42	H	27,05557989	Yes	Overweight	No	No	0	No	No	No	No	Week2+	0	1	Other	No	No	Jul_To_Jan	37	6,4	1,4	7,2	NA	119	NA	-0,308243728	Yes	No	0	0	0	0	9	0	0	0	0	9	0	6	10	NA	NA	NA	NA	NA	NA	1182
2	64	H	29,06574394	Yes	Overweight	No	No	0	No	No	No	No	Week1	0	4	VMInvasive	No	No	Feb_To_Jul	38,5	12,3	1,6	NA	NA	250	NA	1,286738351	No	No	0	0	1	1	12	0	0	0	1	12	0	2	2	76	NA	NA	NA	40	NA	2677
2	74	H	32,32323232	Yes	Morbid_Obesity	No	No	1	No	No	No	No	Week1	1	8	VMInvasive	Yes	No	Feb_To_Jul	39	7,7	1,2	6,8	NA	181	NA	1,286738351	No	No	0	0	0	0	6	0	1	0	1	6	0	3	3	107	12	24	425	47	20	3128
2	67	H	31,74506273	Yes	Morbid_Obesity	No	No	0	Yes	No	No	No	Week1	2	6	VMInvasive	No	No	Feb_To_Jul	38,3	3,2	2,9	5,9	NA	102	NA	1,286738351	Yes	No	1	1	1	1	4	1	0	0	1	4	1	11	12	NA	14	NA	500	54	20	5924
2	30	H	20,2812331	No	None	No	Yes	0	No	No	No	No	Week1	0	0	Other	No	No	Feb_To_Jul	36,2	14,1	2,9	NA	NA	350	NA	-1,401433692	Yes	No	0	0	0	0	2	1	0	0	0	2	0	2	5	NA	NA	NA	NA	NA	NA	4762
2	75	H	26,29757785	Yes	Overweight	No	No	0	No	No	No	No	Week1	1	0	Other	No	No	Feb_To_Jul	NA	6,4	1,5	NA	NA	179	NA	1,286738351	No	No	0	0	1	1	5	0	0	0	0	5	0	2	2	NA	NA	NA	NA	NA	NA	NA
2	74	H	25,82644628	Yes	Overweight	No	No	1	Yes	No	No	No	Week1	1	9	VMInvasive	Yes	No	Jul_To_Jan	38,4	23,1	3,3	9	NA	157	NA	-0,810035842	Yes	No	0	0	0	0	4	0	0	0	1	4	0	12	17	66	12	20	410	50	30	2993
2	34	F	21,2585034	No	None	No	No	0	No	No	No	No	Week1	0	1	Other	No	No	Jul_To_Jan	40,5	18,7	1,1	9,4	NA	132	NA	-1,652329749	No	No	0	0	0	0	6	0	0	0	0	6	2	7	11	NA	NA	NA	NA	NA	NA	1317
2	70	H	27,6816609	Yes	Overweight	No	No	1	Yes	No	No	No	Week1	1	6	VMInvasive	No	No	Jul_To_Jan	37,1	8,2	4,3	7,8	NA	202	NA	-0,810035842	Yes	No	0	0	0	0	11	0	0	0	1	11	0	52	52	88	9	NA	450	42	24	1877
2	46	F	42,7186125	Yes	Morbid_Obesity	No	No	0	No	No	No	No	Week1	1	4	VMInvasive	No	No	Feb_To_Jul	39,2	10,4	1,2	9,1	NA	403	NA	-0,344086022	Yes	No	0	0	0	0	11	1	1	0	1	11	0	16	16	45	8	36	200	71	32	2437
2	80	H	24,1516725	Yes	None	No	No	0	No	Yes	Yes	No	Week1	1	10	Other	Yes	No	Jul_To_Jan	38,9	9,2	4,1	4,5	NA	66	NA	-0,917562724	No	No	0	1	1	1	10	1	0	0	0	10	2	4	10	NA	NA	NA	NA	NA	NA	1014
2	79	H	23,87511478	Yes	None	Yes	No	0	No	No	No	No	Week2+	0	0	Other	No	No	Feb_To_Jul	38,7	3,7	0,6	NA	NA	172	NA	1,286738351	No	No	1	1	1	1	8	1	1	1	0	8	0	4	4	NA	NA	NA	NA	NA	NA	1568
2	49	F	33,203125	Yes	Morbid_Obesity	No	No	1	No	No	No	No	Week1	0	4	VMInvasive	No	No	Feb_To_Jul	38	7,2	0,9	7,6	NA	210	NA	-0,344086022	Yes	No	0	0	0	0	11	0	0	0	1	11	0	12	12	71	10	23	400	50	23	1100
2	50	H	29,08587258	Yes	Overweight	No	No	0	No	No	No	No	Week1	0	0	Other	No	No	Jul_To_Jan	37,9	8	2,1	10,4	NA	248	NA	-0,810035842	Yes	No	0	0	0	0	12	0	0	0	0	12	0	6	16	NA	NA	NA	NA	NA	NA	3588
2	75	F	23,4375	Yes	None	No	No	1	No	No	No	No	Week1	3	12	Other	Yes	No	Jul_To_Jan	36,8	33,2	3	7,4	NA	3	NA	-0,308243728	No	No	0	0	0	0	7	1	1	0	0	7	1	3	7	NA	NA	NA	NA	NA	NA	1146
2	75	H	30,36734694	Yes	Morbid_Obesity	No	No	0	No	No	No	No	Week2+	0	4	VMInvasive	No	No	Feb_To_Jul	39,3	8,4	1,4	NA	NA	204	NA	1,286738351	No	No	0	0	0	0	8	1	1	0	1	8	0	1	1	192	14	23	450	49	22	1865
2	77	H	23,12406059	Yes	None	No	No	1	No	No	No	Yes	Week1	0	1	Other	No	No	Jul_To_Jan	37,5	3,7	1,3	5,8	NA	115	NA	-0,917562724	Yes	No	0	0	0	0	4	1	0	0	0	4	0	14	17	NA	NA	NA	NA	NA	NA	1001
2	68	H	31,53344671	Yes	Morbid_Obesity	Yes	No	0	No	No	No	Yes	Week1	1	6	VMInvasive	No	No	Jul_To_Jan	37,5	8,2	1	5,7	NA	108	NA	-0,308243728	Yes	No	1	1	1	1	11	1	0	0	1	11	4	20	24	70	10	25	400	50	30	499
2	40	H	22,85714286	Yes	None	No	No	0	Yes	No	No	No	Unknown	0	0	Other	No	No	Feb_To_Jul	NA	15,4	4,3	8	NA	152	NA	1,286738351	No	No	0	0	0	0	NA	0	0	0	0	NA	0	2	7	NA	NA	NA	NA	NA	NA	NA
2	48	F	31,60321237	Yes	Morbid_Obesity	No	No	0	No	No	No	No	Week1	1	4	VMInvasive	No	No	Feb_To_Jul	38,4	7,8	1,5	7,9	NA	194	NA	-0,344086022	Yes	No	0	0	0	0	5	1	1	0	1	5	1	12	19	100	NA	NA	NA	45	30	4800
2	60	H	29,3877551	Yes	Overweight	No	No	1	No	No	No	No	Week2+	0	0	Other	No	No	Jul_To_Jan	38,5	8,9	1,8	7,8	NA	194	NA	-0,308243728	Yes	No	0	0	0	0	9	1	1	0	0	9	0	8	16	NA	NA	NA	NA	NA	NA	499
2	60	H	19,59183673	Yes	None	No	No	0	No	No	Yes	No	Week2+	1	3	Other	No	No	Feb_To_Jul	39,3	7,7	3,8	NA	NA	100	NA	-0,344086022	No	No	0	0	0	0	8	0	0	0	0	8	0	7	15	NA	NA	NA	NA	NA	NA	2099
2	69	H	23,87543253	Yes	None	No	No	0	No	Yes	No	No	Week1	0	0	Other	No	No	Feb_To_Jul	40	7,7	1,4	8,3	NA	178	NA	-1,401433692	No	No	0	0	0	0	23	0	0	0	0	23	7	8	29	NA	NA	NA	NA	NA	NA	1400
2	71	F	18,59103675	Yes	None	No	No	1	No	No	No	No	Week1	0	1	VMInvasive	No	No	Feb_To_Jul	38,2	8,1	0,6	NA	NA	354	NA	1,286738351	No	No	0	0	0	0	6	1	0	0	1	6	0	6	11	NA	NA	NA	NA	NA	NA	2888
2	39	F	31,55555556	Yes	Morbid_Obesity	No	No	0	No	No	No	No	Week1	0	0	Other	No	No	Jul_To_Jan	38,8	11,2	1,3	8	NA	160	NA	-0,308243728	Yes	No	0	0	0	0	3	0	0	0	0	3	0	3	12	NA	NA	NA	NA	NA	NA	1020
2	67	H	34,47809627	Yes	Morbid_Obesity	No	No	0	No	No	No	No	Week2+	1	4	VMInvasive	No	No	Feb_To_Jul	38,3	8,9	1,7	9,5	NA	226	NA	1,286738351	No	No	0	0	1	1	8	1	0	0	1	8	0	2	2	81	12	29	450	44	22	2528
2	54	H	35,430839	Yes	Morbid_Obesity	Yes	No	1	No	No	No	No	Week1	1	5	VMInvasive	Yes	No	Feb_To_Jul	40,5	7	1,2	6,8	NA	219	NA	1,286738351	Yes	No	0	0	0	0	7	1	0	0	1	7	0	10	18	221	NA	NA	NA	42	25	7040
2	67	F	37,77777778	Yes	Morbid_Obesity	Yes	No	1	Yes	No	No	Yes	Unknown	3	6	VMInvasive	No	Yes	Feb_To_Jul	36,6	12,3	1	5,2	NA	244	NA	-0,344086022	Yes	No	1	1	0	1	NA	1	0	0	1	NA	1	45	46	174	5	23	400	43	19	1712
2	43	H	29,296875	Yes	Overweight	No	No	1	No	No	No	No	Week1	3	5	VMInvasive	No	Yes	Feb_To_Jul	NA	8,7	NA	7,9	NA	214	NA	-0,344086022	Yes	No	1	1	0	1	12	0	0	0	1	12	4	33	37	69	7	NA	360	37	26	1400
2	59	H	35,91836735	Yes	Morbid_Obesity	No	No	0	Yes	No	No	No	Week1	1	3	VMInvasive	No	No	Jul_To_Jan	37,7	9,2	3,2	7,6	NA	268	NA	-0,917562724	Yes	No	1	1	1	1	5	1	1	0	1	5	0	22	22	112	12	23	450	48	28	1874
2	81	H	NA	Yes	None	No	No	1	Yes	No	Yes	Yes	Week1	1	2	Other	No	No	Jul_To_Jan	38,8	9,6	4,5	7,5	NA	204	NA	-1,455197133	No	No	1	1	1	1	0	0	1	0	0	0	0	1	1	NA	NA	NA	NA	NA	NA	999
2	70	H	29,62962963	Yes	Overweight	No	No	0	No	No	No	No	Week1	3	9	VMInvasive	Yes	Yes	Feb_To_Jul	39,1	38,7	2,8	4,7	NA	332	NA	1,286738351	Yes	No	0	0	0	0	0	1	1	0	1	0	0	37	80	217	NA	17	NA	33	28	8059
2	60	F	30,91557669	Yes	Morbid_Obesity	No	No	0	No	No	No	No	Week1	0	0	Other	No	No	Feb_To_Jul	38,6	8,9	1,5	NA	NA	315	NA	1,286738351	No	No	0	0	0	0	2	1	1	0	0	2	1	4	10	NA	NA	NA	NA	NA	NA	1599
2	57	H	29,3877551	Yes	Overweight	No	No	0	No	No	No	No	Week1	1	7	VMInvasive	Yes	No	Feb_To_Jul	38,4	11	1,6	6,7	NA	241	NA	1,286738351	No	No	0	0	0	0	7	1	1	0	1	7	0	10	14	120	10	21	420	48	18	4783
2	59	H	33,02946228	Yes	Morbid_Obesity	No	No	0	No	No	No	No	Week1	0	4	VMInvasive	No	No	Feb_To_Jul	39,6	6,1	0,9	7,9	NA	247	NA	-0,344086022	No	No	0	0	0	0	10	0	0	0	1	10	0	2	2	148	12	23	400	43	20	1983
2	56	H	35,74962495	Yes	Morbid_Obesity	No	No	1	Yes	No	No	No	Week1	2	8	VMInvasive	Yes	No	Feb_To_Jul	38,9	4,7	1,6	6,5	NA	182	NA	1,286738351	No	No	0	0	0	0	1	1	0	0	1	1	0	19	24	158	14	NA	440	38	22	5907
2	40	H	22,89307408	No	None	No	No	0	No	No	No	No	Week1	0	0	Other	No	No	Feb_To_Jul	37	9,4	0,9	6,4	NA	354	NA	1,286738351	No	No	0	0	0	0	13	1	1	0	0	13	0	2	4	NA	NA	NA	NA	NA	NA	1593
2	47	H	40,12345679	Yes	Morbid_Obesity	No	No	1	No	No	No	No	Week2+	3	4	VMInvasive	No	Yes	Feb_To_Jul	38,8	8,7	0,9	7,6	NA	242	NA	1,286738351	Yes	No	1	1	1	1	8	1	0	0	1	8	0	19	19	96	10	23	420	52	24	4390
2	84	F	NA	Yes	None	No	No	1	Yes	No	No	No	Week1	1	4	VMInvasive	No	No	Feb_To_Jul	37,6	19	1,7	NA	NA	383	NA	1,286738351	No	No	0	0	0	0	17	0	1	0	1	17	0	9	15	234	10	NA	375	36	20	2343
2	59	H	24,04934359	No	None	No	No	0	No	No	No	No	Week1	0	0	Other	No	No	Feb_To_Jul	36,7	7,2	1,1	NA	NA	341	NA	1,286738351	No	No	0	0	0	0	7	0	0	0	0	7	1	4	9	NA	NA	NA	NA	NA	NA	2600
2	60	H	30,86419753	Yes	Morbid_Obesity	No	No	1	No	No	No	No	Week1	3	8	VMInvasive	Yes	Yes	Feb_To_Jul	38,2	8,8	0,8	7	NA	263	NA	1,286738351	Yes	No	1	1	1	1	5	0	0	0	1	5	0	17	17	73	12	25	440	47	26	3442
2	70	H	NA	Yes	None	No	No	1	Yes	No	No	No	Week2+	1	8	VMInvasive	Yes	No	Feb_To_Jul	38,7	20,8	1,6	5,9	NA	228	NA	1,286738351	No	No	1	1	1	1	8	0	0	0	1	8	0	12	12	80	15	NA	440	54	27	2062
2	79	F	35,15625	Yes	Morbid_Obesity	No	No	1	Yes	No	No	No	Week2+	1	2	Other	No	No	Feb_To_Jul	39,5	3,8	0,8	5,6	NA	108	NA	1,286738351	No	No	1	1	1	1	8	0	0	0	0	8	1	4	5	NA	NA	NA	NA	NA	NA	4086
2	75	H	24,69135802	No	None	No	No	0	No	No	No	No	Week2+	1	8	VMInvasive	Yes	No	Feb_To_Jul	38,8	11,2	1,6	NA	NA	172	NA	1,286738351	No	No	1	1	1	1	8	0	0	0	1	8	0	13	13	108	13	23	425	44	22	3829
2	55	H	25,30864198	Yes	Overweight	No	No	0	No	No	No	No	Week1	0	0	Other	No	No	Feb_To_Jul	NA	11	NA	8,3	NA	204	NA	1,286738351	No	No	0	0	0	0	11	1	0	0	0	11	0	9	9	NA	NA	NA	NA	NA	NA	NA
2	63	H	35,74962495	Yes	Morbid_Obesity	No	No	1	No	No	No	No	Week2+	2	5	VMInvasive	No	No	Feb_To_Jul	38,6	7	1,2	5,4	NA	163	NA	1,286738351	Yes	No	0	0	0	0	8	1	1	0	1	8	0	39	39	52	10	25	440	37	22	2053
2	77	H	NA	Yes	None	No	No	1	No	No	No	No	Week2+	0	0	Other	No	No	Feb_To_Jul	NA	18,9	6,8	5,6	NA	172	NA	1,286738351	No	No	1	1	1	1	8	0	0	0	0	8	0	0	0	NA	NA	NA	NA	NA	NA	NA
2	78	H	33,80205516	Yes	Morbid_Obesity	No	No	0	No	No	No	No	Week1	1	1	VMInvasive	No	No	Feb_To_Jul	39,5	10,3	1,8	8	NA	140	NA	1,286738351	No	No	1	1	1	1	4	0	0	0	1	4	1	5	6	NA	NA	NA	NA	NA	NA	3782
2	80	F	30,29778393	Yes	Morbid_Obesity	No	No	1	No	No	No	No	Week1	2	7	VMInvasive	Yes	No	Feb_To_Jul	38,7	14,9	1,7	7,4	NA	218	NA	1,286738351	Yes	No	0	0	0	0	7	0	1	0	1	7	0	26	33	108	NA	32	NA	45	32	5401
2	61	H	38,56749311	Yes	Morbid_Obesity	No	No	1	No	No	No	No	Week2+	1	3	VMInvasive	Yes	No	Feb_To_Jul	39,3	7,2	1,3	6,6	NA	156	NA	1,286738351	No	No	0	0	0	0	9	0	0	0	1	9	0	9	9	NA	NA	NA	NA	NA	NA	1873
2	59	F	28,37370242	Yes	Overweight	No	No	0	No	No	No	No	Week1	1	9	VMInvasive	Yes	No	Feb_To_Jul	38	12,6	2,5	5,6	NA	159	NA	1,286738351	No	No	0	0	0	0	7	0	0	0	1	7	0	7	7	84	NA	NA	NA	51	28	6953
2	68	F	NA	Yes	None	No	No	1	Yes	No	No	No	Week1	2	6	VMInvasive	No	No	Feb_To_Jul	37,9	10,6	1,1	NA	NA	207	NA	1,286738351	No	No	1	1	0	1	4	0	0	0	1	4	0	71	71	100	10	24	300	38	22	4275
2	75	H	22,09317005	Yes	None	No	No	1	No	No	No	No	Week1	3	6	VMInvasive	No	Yes	Feb_To_Jul	38,7	8	1,7	NA	NA	153	NA	1,286738351	Yes	No	1	1	1	1	5	1	1	0	1	5	4	13	17	63	12	NA	420	57	35	6527
2	68	H	40,12345679	Yes	Morbid_Obesity	No	No	1	Yes	No	No	No	Week1	3	10	VMInvasive	Yes	Yes	Feb_To_Jul	40,2	23,4	1,3	NA	NA	119	NA	1,286738351	Yes	No	0	0	0	0	3	0	0	0	1	3	0	28	28	134	10	NA	450	46	18	4293
2	58	H	23,93898977	No	None	No	No	0	No	No	No	No	Week1	2	4	VMInvasive	No	No	Feb_To_Jul	NA	10	NA	6,6	NA	235	NA	1,286738351	No	No	1	1	1	1	11	0	0	0	1	11	0	26	26	45	12	NA	475	96	25	1919
2	28	H	31,67346939	Yes	Morbid_Obesity	No	No	0	No	No	No	No	Week1	0	0	Other	No	No	Feb_To_Jul	37,6	4,6	0,9	NA	NA	242	NA	1,286738351	No	No	0	0	0	0	17	0	0	0	0	17	6	3	15	NA	NA	NA	NA	NA	NA	3200
2	75	H	24,56747405	No	None	No	No	0	No	No	No	No	Week1	3	4	VMInvasive	No	No	Feb_To_Jul	38,6	5	1,7	5,4	NA	184	NA	1,286738351	No	No	1	1	1	1	22	0	1	0	1	22	0	7	7	56	14	23	400	51	22	1819
2	25	F	NA	No	None	No	No	0	No	No	No	No	Week1	0	2	VMInvasive	No	No	Feb_To_Jul	36,7	9,1	1,6	3,9	NA	233	NA	1,286738351	No	No	0	0	0	0	3	0	0	0	1	3	0	5	10	264	8	20	450	40	18	1677
2	73	H	27,39817568	Yes	Overweight	No	No	0	No	No	No	No	Week1	3	8	VMInvasive	Yes	No	Feb_To_Jul	38,7	9,1	2,8	6,2	NA	163	NA	1,286738351	No	No	1	1	1	1	14	0	0	0	1	14	0	16	16	82	14	NA	400	61	29	7721
2	68	H	32,14631254	Yes	Morbid_Obesity	No	No	1	No	No	No	No	Week1	0	7	VMInvasive	Yes	No	Feb_To_Jul	39,4	15	2,1	7,9	NA	298	NA	1,286738351	No	No	0	0	0	0	11	1	1	0	1	11	0	19	26	124	12	NA	450	42	25	4847
2	67	H	30,11937557	Yes	Morbid_Obesity	Yes	No	0	Yes	Yes	No	No	Week2+	0	4	VMInvasive	No	No	Feb_To_Jul	40,4	5,1	0,9	7,6	NA	205	NA	1,286738351	No	No	0	0	0	0	8	0	0	0	1	8	0	2	2	98	13	24	380	45	24	2072
2	59	F	35,13930223	Yes	Morbid_Obesity	No	Yes	0	No	No	No	No	Week2+	0	5	VMInvasive	No	No	Feb_To_Jul	38,4	9,6	1,3	7	NA	235	NA	1,286738351	No	No	0	0	0	0	8	0	0	0	1	8	0	6	6	90	NA	NA	NA	45	26	5324
2	77	F	27,34375	Yes	Overweight	No	No	1	Yes	No	No	No	Week2+	3	9	VMInvasive	Yes	Yes	Feb_To_Jul	39	32	3,3	5,6	NA	371	NA	1,286738351	Yes	No	1	1	1	1	8	0	1	0	1	8	0	24	24	121	12	29	280	92	19	5739
2	63	F	29,13631634	Yes	Overweight	No	No	1	No	No	No	No	Week2+	2	3	VMInvasive	No	No	Feb_To_Jul	NA	8,9	1,2	7,7	NA	266	NA	1,286738351	Yes	No	1	1	1	1	8	0	0	0	1	8	1	23	24	286	12	29	250	42	12	3558
2	60	H	NA	Yes	None	Yes	No	1	No	No	No	No	Week2+	0	0	Other	No	No	Feb_To_Jul	NA	4,5	1,5	NA	NA	196	NA	1,286738351	No	No	0	0	0	0	8	0	0	0	0	8	0	3	3	NA	NA	NA	NA	NA	NA	NA
2	76	F	26,43807082	Yes	Overweight	No	No	1	No	No	No	No	Week1	1	0	Other	No	No	Feb_To_Jul	NA	13,2	1,5	9,8	NA	280	NA	1,286738351	No	No	0	0	0	0	13	0	0	0	0	13	0	17	24	NA	NA	NA	NA	NA	NA	423
2	53	H	40,90577064	Yes	Morbid_Obesity	No	No	1	Yes	No	No	No	Week2+	3	4	VMInvasive	No	Yes	Feb_To_Jul	36,9	11,5	2,1	9,4	NA	270	NA	1,286738351	Yes	No	1	1	0	1	8	0	0	0	1	8	0	31	31	65	5	NA	460	81	28	2294
2	51	H	28,59675713	Yes	Overweight	No	No	0	No	No	No	No	Week1	0	1	Other	No	No	Feb_To_Jul	40,3	9,3	2	NA	NA	224	NA	1,286738351	No	No	0	0	0	0	13	0	0	0	0	13	0	3	7	NA	NA	NA	NA	NA	NA	2399
2	72	H	31,63739669	Yes	Morbid_Obesity	No	No	0	No	No	No	No	Week2+	2	8	VMInvasive	Yes	No	Feb_To_Jul	39,1	18,8	1,6	7,5	NA	260	NA	1,286738351	No	No	0	0	0	0	8	0	0	0	1	8	0	8	8	139	13	21	400	68	22	2014
2	54	H	43,51851852	Yes	Morbid_Obesity	No	No	0	No	No	No	No	Unknown	1	7	VMInvasive	Yes	No	Feb_To_Jul	39,5	7	1,2	5,9	NA	286	NA	1,286738351	Yes	No	0	0	0	0	NA	1	1	0	1	NA	0	24	24	67	14	NA	480	56	28	4036
2	64	H	38,58024691	Yes	Morbid_Obesity	No	No	0	No	No	No	No	Unknown	2	10	VMInvasive	Yes	No	Feb_To_Jul	40,5	3,8	1,4	NA	NA	128	NA	1,286738351	No	No	1	1	1	1	NA	0	0	0	1	NA	0	6	6	67	14	NA	360	64	30	5037
2	58	H	NA	No	None	No	No	0	No	No	No	No	Week2+	0	0	Other	No	No	Feb_To_Jul	NA	12,8	1,6	4	NA	321	NA	1,286738351	No	No	1	1	1	1	8	0	0	0	0	8	0	3	3	NA	NA	NA	NA	NA	NA	NA
2	51	H	35,98030552	Yes	Morbid_Obesity	No	No	1	Yes	No	No	No	Unknown	1	4	VMInvasive	No	No	Feb_To_Jul	NA	7,4	NA	6,9	NA	315	NA	1,286738351	Yes	No	0	0	0	0	NA	1	0	0	1	NA	0	27	27	38	8	20	300	60	15	2930
2	72	F	22,03856749	Yes	None	No	No	1	Yes	No	No	No	Week1	3	10	VMInvasive	Yes	Yes	Feb_To_Jul	38,9	13,3	2,6	6	NA	215	NA	1,286738351	Yes	No	1	1	1	1	2	0	0	0	1	2	0	12	12	98	12	23	375	49	26	5720
2	64	H	30,69387755	Yes	Morbid_Obesity	No	No	0	Yes	No	No	No	Week1	3	6	VMInvasive	No	Yes	Feb_To_Jul	NA	4,1	1,5	5,9	NA	72	NA	1,286738351	No	No	1	1	1	1	10	0	0	0	1	10	0	10	10	76	12	31	450	53	29	2028
2	70	H	24,93074792	Yes	None	No	No	1	No	No	No	No	Week2+	2	4	VMInvasive	No	No	Feb_To_Jul	NA	4,7	1,8	6,1	NA	167	NA	1,286738351	Yes	No	0	0	0	0	8	0	1	0	1	8	0	82	85	62	15	NA	460	59	30	2085
2	48	H	32,40740741	Yes	Morbid_Obesity	No	No	1	Yes	No	No	No	Week1	1	4	VMInvasive	No	No	Feb_To_Jul	NA	6,1	NA	7,3	NA	173	NA	1,286738351	Yes	No	0	0	0	0	5	0	0	0	1	5	0	24	24	62	13	NA	400	59	27	3232
2	52	H	26,57589059	Yes	Overweight	No	No	1	Yes	No	No	No	Week1	0	0	Other	No	No	Feb_To_Jul	NA	8,5	1,3	NA	NA	421	NA	1,286738351	No	No	0	0	0	0	11	0	0	0	0	11	0	13	13	NA	NA	NA	NA	NA	NA	586
2	79	H	27,82931354	Yes	Overweight	No	No	0	No	No	No	No	Week1	0	4	VMInvasive	No	No	Feb_To_Jul	38,1	15,1	1,4	7,6	NA	556	NA	-0,344086022	Yes	No	1	1	1	1	20	1	1	0	1	20	12	16	28	78	12	27	310	55	22	3614
2	73	H	31,14186851	Yes	Morbid_Obesity	No	No	1	No	No	No	No	Week2+	1	0	Other	No	No	Feb_To_Jul	NA	9,4	2,2	9,4	NA	177	NA	1,286738351	Yes	No	0	0	0	0	8	0	1	0	0	8	1	14	18	NA	NA	NA	NA	NA	NA	1149
2	69	H	19,44579485	Yes	None	Yes	No	1	No	No	No	No	Week1	0	0	Other	No	No	Feb_To_Jul	NA	NA	NA	NA	NA	NA	NA	1,286738351	No	No	0	0	0	0	1	0	1	0	0	1	0	1	15	NA	NA	NA	NA	NA	NA	NA
2	77	H	27,75510204	Yes	Overweight	No	No	1	No	No	No	No	Week1	0	3	Other	No	No	Feb_To_Jul	NA	3,3	NA	6,4	NA	83	NA	1,286738351	No	No	0	0	0	0	11	0	0	0	0	11	0	2	2	NA	NA	NA	NA	NA	NA	NA
2	67	H	25,92592593	Yes	Overweight	No	No	0	No	No	No	No	Unknown	2	7	VMInvasive	Yes	No	Feb_To_Jul	38,1	7,2	1,8	9,6	NA	214	NA	1,286738351	Yes	No	0	0	0	0	NA	1	1	0	1	NA	0	37	37	62	14	24	450	61	22	4324
2	76	H	NA	No	None	No	No	0	No	No	No	No	Week2+	1	1	Other	No	No	Feb_To_Jul	NA	5,1	1,1	NA	NA	140	NA	1,286738351	No	No	0	0	1	1	8	0	0	0	0	8	0	2	2	NA	NA	NA	NA	NA	NA	NA
2	69	H	24,609375	Yes	None	No	No	1	No	No	Yes	No	Week1	0	0	Other	No	No	Feb_To_Jul	NA	7,4	1,4	NA	NA	209	NA	1,286738351	No	No	1	1	1	1	6	0	0	0	0	6	0	11	11	NA	NA	NA	NA	NA	NA	NA
2	67	H	NA	No	None	No	No	0	No	No	No	No	Week2+	0	0	Other	No	No	Feb_To_Jul	NA	9,4	1,6	7,3	NA	440	NA	1,286738351	No	No	0	0	0	0	9	0	0	0	0	9	0	3	3	NA	NA	NA	NA	NA	NA	NA
2	76	H	20,51508648	Yes	None	Yes	No	0	No	No	No	No	Week1	2	1	Other	No	No	Feb_To_Jul	37,6	21,1	1,4	5,1	NA	232	NA	-0,344086022	No	No	1	1	1	1	12	0	0	0	0	12	3	4	7	NA	NA	NA	NA	NA	NA	679
2	73	F	NA	Yes	None	No	No	1	Yes	No	No	No	Week1	0	1	Other	No	No	Feb_To_Jul	NA	5,3	NA	6,8	NA	200	NA	1,286738351	No	No	1	1	1	1	10	0	0	0	0	10	0	2	2	NA	NA	NA	NA	NA	NA	NA
2	67	F	42,58728285	Yes	Morbid_Obesity	No	No	1	Yes	No	No	No	Week1	0	0	Other	No	No	Feb_To_Jul	NA	5,7	1,1	8,2	NA	164	NA	-0,344086022	No	No	0	0	0	0	10	0	0	0	0	10	0	14	19	NA	NA	NA	NA	NA	NA	1975
2	43	H	27,75510204	Yes	Overweight	No	No	0	No	No	No	No	Week1	0	5	VMInvasive	No	No	Feb_To_Jul	38,3	9,6	1	NA	NA	323	NA	-0,344086022	No	No	0	0	0	0	18	0	0	0	1	18	0	1	1	83	10	NA	460	29	26	2918
2	74	F	29,38475666	Yes	Overweight	No	No	1	Yes	No	No	No	Week2+	1	8	VMInvasive	Yes	No	Feb_To_Jul	37,9	17,8	1,7	8,1	NA	362	NA	-0,344086022	Yes	No	0	0	0	0	9	0	0	0	1	9	0	19	27	NA	10	20	320	43	35	3342
2	63	H	26,60971255	Yes	Overweight	No	No	0	No	No	No	No	Week1	3	8	VMInvasive	Yes	No	Feb_To_Jul	38,5	9,6	1,2	NA	NA	190	NA	-0,344086022	No	No	1	1	1	1	10	1	0	0	1	10	0	12	12	100	11	NA	400	46	25	3236
2	69	H	20,19509221	Yes	None	No	No	1	Yes	No	No	No	Week1	3	7	VMInvasive	No	Yes	Feb_To_Jul	NA	6	0,8	NA	NA	372	NA	-0,344086022	Yes	No	1	1	1	1	6	0	0	0	1	6	0	25	25	58	10	23	375	38	25	2407
2	61	H	29,3877551	Yes	Overweight	No	No	0	No	No	No	No	Week1	3	11	VMInvasive	Yes	No	Feb_To_Jul	36,5	14,8	1,8	4,2	NA	95	NA	-0,344086022	Yes	No	1	1	0	1	15	0	0	0	1	15	0	30	30	67	NA	21	NA	59	30	5695
2	52	F	22,30814991	Yes	None	No	No	0	No	Yes	No	No	Week1	0	0	VMInvasive	No	No	Feb_To_Jul	NA	11,3	2,2	7,3	NA	194	NA	-0,344086022	No	No	0	0	0	0	2	0	0	0	1	2	0	11	16	NA	8	NA	NA	35	20	1371
2	39	H	27,66927083	Yes	Overweight	No	No	0	No	No	No	No	Week1	1	2	Other	No	No	Feb_To_Jul	40	16,2	1,8	7	NA	235	NA	-0,344086022	No	No	0	0	0	0	4	0	0	0	0	4	0	2	12	NA	NA	NA	NA	NA	NA	2635
2	46	F	41,20707596	Yes	Morbid_Obesity	No	No	0	Yes	No	No	No	Week1	1	7	VMInvasive	No	No	Feb_To_Jul	37,9	10,9	1,1	11	NA	382	NA	-0,344086022	Yes	No	1	1	1	1	5	0	0	0	1	5	0	20	20	NA	15	NA	269	74	35	2686
2	44	H	36,73094582	Yes	Morbid_Obesity	No	No	1	Yes	No	No	No	Week2+	3	4	VMInvasive	No	No	Feb_To_Jul	NA	8,6	1,6	7,3	NA	469	NA	-0,344086022	No	No	0	0	0	0	9	1	0	0	1	9	0	30	30	56	14	30	380	69	25	1499
2	66	H	17,75568182	Yes	None	Yes	No	0	No	No	No	No	Week1	2	14	VMInvasive	Yes	No	Feb_To_Jul	39,1	7,7	15	4	NA	19	NA	-1,401433692	Yes	No	1	1	1	1	17	0	0	0	1	17	17	4	21	142	6	18	450	50	25	1778
2	74	H	27,41445369	Yes	Overweight	Yes	No	0	No	Yes	No	Yes	Unknown	1	6	Other	No	No	Feb_To_Jul	NA	33,4	NA	NA	NA	11	NA	-0,344086022	Yes	No	0	1	1	1	NA	0	0	0	0	NA	7	11	21	NA	NA	NA	NA	NA	NA	1912
2	64	F	26,92743764	Yes	Overweight	No	No	0	No	No	No	No	Unknown	0	0	Other	No	No	Feb_To_Jul	36,4	NA	NA	2,2	NA	NA	NA	-1,401433692	No	No	1	1	1	1	NA	1	1	0	0	NA	5	1	6	NA	NA	NA	NA	NA	NA	195
2	57	H	28,40111108	Yes	Overweight	No	No	0	No	No	No	No	Week1	1	7	VMInvasive	Yes	No	Feb_To_Jul	38,2	6,9	1,3	6,8	NA	202	NA	-0,344086022	No	No	0	0	0	0	6	1	0	0	1	6	0	24	24	81	NA	NA	NA	41	26	7436
2	49	H	21,60493827	Yes	None	No	No	0	Yes	No	No	No	Week1	0	3	VMInvasive	No	No	Feb_To_Jul	37,8	13,5	1,6	NA	NA	297	NA	-0,344086022	No	No	0	0	0	0	28	1	1	0	1	28	0	7	7	177	16	31	500	45	24	1112
2	52	F	35,26170799	Yes	Morbid_Obesity	No	No	1	No	No	No	No	Week1	0	4	VMInvasive	No	No	Feb_To_Jul	38,4	12,2	1,4	NA	NA	361	NA	-0,344086022	Yes	No	0	0	0	0	16	0	1	0	1	16	0	5	5	93	8	20	400	38	20	1882
2	43	H	36,47985537	Yes	Morbid_Obesity	No	No	0	No	No	No	No	Week1	0	1	VMInvasive	No	No	Feb_To_Jul	39	10,3	NA	7,9	NA	201	NA	-0,344086022	No	No	0	0	0	0	4	0	0	0	1	4	0	4	7	NA	NA	NA	NA	NA	NA	4581
2	74	F	25,25951557	Yes	Overweight	No	No	0	No	No	No	No	Week1	0	0	Other	No	No	Feb_To_Jul	37	6,8	NA	4,1	NA	162	NA	-0,344086022	No	No	1	1	1	1	7	0	0	0	0	7	0	6	6	NA	NA	NA	NA	NA	NA	2474
2	61	H	27,13141179	Yes	Overweight	No	No	1	No	No	No	No	Unknown	3	6	VMInvasive	Yes	Yes	Feb_To_Jul	36,9	33,2	NA	6,7	NA	587	NA	-0,344086022	No	No	1	1	1	1	NA	0	1	0	1	NA	0	22	22	NA	12	NA	460	82	30	3380
2	70	F	35,7495069	Yes	Morbid_Obesity	Yes	No	1	No	No	No	No	Week2+	3	4	VMInvasive	Yes	Yes	Feb_To_Jul	38,1	19,7	1	3,6	NA	243	NA	-1,401433692	Yes	No	1	1	0	1	9	0	1	0	1	9	5	40	45	NA	NA	NA	NA	NA	NA	3467
2	91	F	22,43230252	Yes	None	No	No	1	No	No	No	No	Week1	0	2	Other	No	No	Feb_To_Jul	NA	28,4	7,5	7,6	NA	368	NA	-1,401433692	No	No	1	1	1	1	4	1	1	0	0	4	0	0	0	NA	NA	NA	NA	NA	NA	NA
2	58	H	26,64359862	Yes	Overweight	No	No	0	No	No	No	No	Week1	0	7	VMInvasive	No	No	Feb_To_Jul	38,3	18,5	1,2	5,7	NA	46	NA	-1,401433692	No	No	1	1	1	1	30	0	0	0	1	30	0	2	2	87	NA	NA	NA	45	30	6635
2	75	H	32,14024836	Yes	Morbid_Obesity	No	No	1	Yes	No	No	No	Week1	1	6	VMInvasive	No	No	Jul_To_Jan	39,6	6,1	1,6	4,6	NA	166	NA	-1,455197133	Yes	No	0	0	0	0	4	0	0	0	1	4	0	14	14	65	NA	NA	NA	41	29	696
2	60	H	28,73469388	Yes	Overweight	No	No	1	No	No	No	No	Week1	2	12	VMInvasive	Yes	No	Feb_To_Jul	38,2	14,4	2,8	2,7	NA	114	NA	-1,401433692	Yes	No	0	0	0	0	5	0	0	0	1	5	0	32	32	97	12	23	425	35	21	4231
2	79	H	23,45091822	No	None	No	No	0	No	No	No	No	Week1	0	4	VMInvasive	No	No	Feb_To_Jul	36,6	9,2	2	5,4	NA	219	NA	-1,616487455	Yes	No	0	0	0	0	12	0	0	0	1	12	5	18	30	81	10	23	400	51	18	555
2	39	F	31,21748179	Yes	Morbid_Obesity	No	Yes	0	No	No	No	No	Week1	0	0	Other	No	No	Jul_To_Jan	35,4	9,7	1,6	5,7	NA	153	NA	-0,308243728	Yes	No	0	0	0	0	6	1	1	0	0	6	0	1	10	NA	NA	NA	NA	NA	NA	735
2	71	H	26,29757785	Yes	Overweight	No	No	1	No	No	No	No	Week1	0	0	Other	No	No	Jul_To_Jan	36,9	9,4	1,9	7,8	NA	302	NA	-1,652329749	Yes	No	0	0	0	0	27	1	1	0	0	27	0	5	7	NA	NA	NA	NA	NA	NA	3799
2	70	H	32,21175729	Yes	Morbid_Obesity	No	No	1	Yes	No	No	No	Week2+	0	0	Other	No	No	Jul_To_Jan	39,8	6,7	1,5	8,2	NA	171	NA	-1,652329749	Yes	No	0	0	0	0	8	1	1	0	0	8	0	7	10	NA	NA	NA	NA	NA	NA	3261
2	75	H	23,87511478	Yes	None	No	No	1	Yes	No	No	No	Week1	2	4	VMInvasive	No	No	Jul_To_Jan	38,6	4	2,7	7,8	NA	182	NA	-1,455197133	Yes	No	1	1	1	1	6	0	0	0	1	6	0	6	6	131	8	24	420	61	30	2317
2	60	H	30,96172875	Yes	Morbid_Obesity	Yes	No	0	No	No	No	No	Week1	1	0	Other	No	No	Jul_To_Jan	38,6	4,5	1,6	NA	NA	163	NA	-1,455197133	Yes	No	0	0	0	0	6	0	0	0	0	6	0	16	36	NA	NA	NA	NA	NA	NA	1794
2	74	H	26,29757785	Yes	Overweight	No	No	0	No	No	No	No	Week2+	2	4	VMInvasive	No	No	Jul_To_Jan	40,5	5,6	1,4	8	NA	171	NA	-1,455197133	Yes	No	0	0	0	0	9	1	1	0	1	9	0	53	53	70	9	20	420	44	26	1199
2	35	H	37,98392988	Yes	Morbid_Obesity	No	No	0	No	No	No	No	Week2+	1	1	Other	No	No	Jul_To_Jan	39,1	4,2	1	6,8	NA	141	NA	-1,455197133	Yes	No	0	0	0	0	8	1	1	0	0	8	0	6	10	NA	NA	NA	NA	NA	NA	2332
2	67	F	34,22222222	Yes	Morbid_Obesity	No	No	0	No	No	No	No	Week1	3	7	VMInvasive	Yes	No	Jul_To_Jan	38,5	9,8	1,2	8	NA	312	NA	-1,455197133	Yes	No	1	1	1	1	6	1	1	1	1	6	0	24	24	47	16	31	250	48	27	2494
2	68	H	30,61482136	Yes	Morbid_Obesity	No	No	1	No	No	No	No	Week1	2	10	VMInvasive	Yes	No	Jul_To_Jan	39,6	12,4	1,1	8,8	NA	148	NA	-1,043010753	Yes	No	0	0	0	0	7	1	1	1	1	7	0	17	17	88	10	23	425	36	26	3395
2	65	H	32,36854981	Yes	Morbid_Obesity	No	No	0	No	No	No	No	Week2+	3	8	VMInvasive	No	No	Jul_To_Jan	37	11,2	2	9	NA	322	NA	-1,043010753	Yes	No	1	1	1	1	9	0	0	0	1	9	0	17	17	67	NA	NA	NA	68	28	2645
2	68	F	34,60207612	Yes	Morbid_Obesity	No	No	1	No	No	No	No	Week1	0	1	Other	No	No	Jul_To_Jan	36,5	7,3	2,1	6,2	NA	509	NA	-1,043010753	Yes	No	0	0	0	0	14	1	1	0	0	14	0	5	10	NA	NA	NA	NA	NA	NA	1919
2	84	F	31,64428577	Yes	Morbid_Obesity	No	No	1	No	No	No	No	Week1	0	0	Other	No	No	Jul_To_Jan	37,3	9,8	2,5	NA	NA	339	NA	-1,043010753	Yes	No	1	1	1	1	14	1	1	0	0	14	7	5	12	NA	NA	NA	NA	NA	NA	499
2	79	F	17,90885536	No	None	No	No	0	No	No	No	No	Week2+	3	3	VMInvasive	No	No	Jul_To_Jan	37,3	9,3	1,5	NA	NA	272	NA	-1,043010753	Yes	No	1	1	0	1	9	1	1	0	1	9	0	35	35	118	7	18	300	36	26	4376
2	64	F	26,53375883	Yes	Overweight	Yes	No	0	No	Yes	No	No	Week1	0	0	Other	No	No	Jul_To_Jan	36,7	4,6	1	NA	NA	300	NA	-1,043010753	Yes	No	0	0	0	0	12	1	0	0	0	12	0	9	13	NA	NA	NA	NA	NA	NA	3913
2	69	H	32,19394754	Yes	Morbid_Obesity	No	No	0	No	No	No	No	Week2+	2	6	VMInvasive	No	No	Jul_To_Jan	38,8	2,7	1,9	7,2	NA	120	NA	-1,043010753	Yes	No	0	0	0	0	8	1	0	0	1	8	0	38	38	55	10	27	475	51	22	7515
2	56	H	28,53185596	Yes	Overweight	No	No	0	No	No	No	No	Week1	0	0	Other	No	No	Jul_To_Jan	39	5	1,2	7,5	NA	370	NA	-1,043010753	Yes	No	0	0	0	0	17	1	1	0	0	17	0	2	2	NA	NA	NA	NA	NA	NA	929
2	67	H	35,15413737	Yes	Morbid_Obesity	No	No	0	Yes	No	No	No	Week1	2	6	VMInvasive	No	No	Jul_To_Jan	36,7	15,4	2,8	8,7	NA	311	NA	-1,043010753	Yes	No	0	0	0	0	15	1	1	0	1	15	0	44	44	52	6	22	400	53	26	2728
2	57	H	32,96602668	Yes	Morbid_Obesity	No	No	1	Yes	No	No	No	Week1	0	0	Other	No	No	Jul_To_Jan	37	13,6	2,1	8,4	NA	351	NA	-0,810035842	Yes	No	0	0	0	0	11	1	1	0	0	11	0	12	12	NA	NA	NA	NA	NA	NA	981
2	32	F	28,72008325	Yes	Overweight	No	Yes	0	No	No	No	No	Unknown	0	6	VMInvasive	No	No	Jul_To_Jan	37,6	9,1	1,7	5,3	NA	126	NA	-0,810035842	Yes	No	0	0	0	0	NA	0	0	0	1	NA	0	4	10	250	NA	NA	NA	27	43	2524
2	78	H	26,98961938	Yes	Overweight	No	No	0	No	No	No	No	Week1	3	6	VMInvasive	No	No	Jul_To_Jan	37	7,3	1,9	7,1	NA	219	NA	-0,810035842	Yes	No	1	1	1	1	21	1	0	0	1	21	1	18	19	62	12	25	425	44	25	1456
2	47	H	25,81663021	Yes	Overweight	No	No	0	No	No	No	No	Week1	0	2	Other	No	No	Jul_To_Jan	37	6,1	1,5	7,1	NA	124	NA	-0,810035842	Yes	No	0	0	0	0	7	1	1	0	0	7	0	15	21	NA	NA	NA	NA	NA	NA	3349
2	61	H	25,14285714	Yes	Overweight	No	No	1	No	No	No	No	Week1	3	4	VMInvasive	No	Yes	Jul_To_Jan	39,2	14,2	1,5	7,6	NA	155	NA	-0,810035842	Yes	No	1	1	1	1	6	1	0	0	1	6	0	25	25	124	10	21	450	37	24	4483
2	59	H	26,06167931	Yes	Overweight	No	No	0	No	No	No	No	Week1	0	0	Other	No	No	Jul_To_Jan	37,2	9,3	1,6	8,9	NA	232	NA	-0,810035842	Yes	No	0	0	0	0	6	1	1	0	0	6	0	15	20	NA	NA	NA	NA	NA	NA	2379
2	64	H	36,93444137	Yes	Morbid_Obesity	No	No	0	No	No	No	No	Week1	0	0	Other	No	No	Jul_To_Jan	38,3	14,5	1,8	11	NA	246	NA	-0,810035842	Yes	No	0	0	0	0	3	1	1	0	0	3	0	9	15	NA	NA	NA	NA	NA	NA	2618
2	70	F	33,77777778	Yes	Morbid_Obesity	No	No	1	Yes	No	No	No	Week1	0	7	VMInvasive	Yes	No	Jul_To_Jan	37,9	16,8	1,1	8,2	NA	352	NA	-0,917562724	Yes	No	1	1	1	1	12	1	1	0	1	12	2	22	24	75	NA	NA	NA	46	26	962
2	77	H	30,55555556	Yes	Morbid_Obesity	No	No	1	No	No	No	No	Week1	2	8	VMInvasive	Yes	No	Jul_To_Jan	39	13,6	2,2	8,1	NA	536	NA	-0,917562724	No	No	1	1	1	1	13	1	1	0	1	13	11	16	27	56	10	24	450	60	27	2466
2	71	F	29,58579882	Yes	Overweight	No	No	1	Yes	No	No	No	Week2+	3	5	VMInvasive	No	No	Jul_To_Jan	38,1	6,8	1,2	6,2	NA	336	NA	-0,917562724	Yes	No	1	1	1	1	8	1	1	0	1	8	0	7	7	66	14	NA	NA	52	NA	2139
2	55	H	25,92592593	Yes	Overweight	No	No	0	No	No	No	No	Week2+	0	0	Other	No	No	Jul_To_Jan	37,7	7,2	1,5	NA	NA	303	NA	-0,917562724	Yes	No	0	0	0	0	8	1	1	0	0	8	1	8	12	NA	NA	NA	NA	NA	NA	4099
2	60	F	23,4375	No	None	No	Yes	0	No	No	No	No	Week1	0	0	Other	No	No	Jul_To_Jan	38,1	13,6	2	7,6	NA	254	NA	-0,917562724	Yes	No	0	0	0	0	10	0	0	0	0	10	1	6	20	NA	NA	NA	NA	NA	NA	1699
2	70	H	29,06574394	Yes	Overweight	No	No	0	No	No	No	No	Week1	1	9	VMInvasive	Yes	No	Jul_To_Jan	37,7	8,1	1	12	NA	535	NA	-0,917562724	Yes	No	0	0	0	0	17	1	1	0	1	17	0	19	28	59	12	25	400	51	24	2249
2	74	H	22,95908766	No	None	No	No	0	No	No	No	No	Week1	0	0	Other	No	No	Jul_To_Jan	36,5	10,1	2,5	7,8	NA	274	NA	-0,917562724	Yes	No	0	0	0	0	12	1	0	0	0	12	1	3	17	NA	NA	NA	NA	NA	NA	2736
2	71	H	29,4022733	Yes	Overweight	Yes	No	1	No	No	No	No	Week1	3	5	VMInvasive	No	Yes	Jul_To_Jan	37,1	7,3	1,6	5,9	NA	231	NA	-0,308243728	Yes	No	1	1	1	1	11	1	1	0	1	11	0	8	8	69	12	28	375	43	20	4290
2	70	F	NA	No	None	No	No	0	No	No	No	No	Week2+	0	1	Other	No	No	Jul_To_Jan	38,7	11,1	1,8	NA	NA	318	NA	-0,308243728	Yes	No	0	0	0	0	9	1	0	0	0	9	9	6	17	NA	NA	NA	NA	NA	NA	1725
2	75	H	34,4752504	Yes	Morbid_Obesity	No	No	1	Yes	No	No	Yes	Week2+	1	4	VMInvasive	No	No	Jul_To_Jan	36,9	9,3	1,3	8,6	NA	248	NA	-0,308243728	Yes	No	0	0	1	1	9	1	1	0	1	9	0	8	8	128	8	NA	450	36	20	1726
2	67	H	24,31412397	No	None	No	No	0	No	No	No	No	Week1	0	7	VMInvasive	Yes	No	Jul_To_Jan	38,1	8,5	1,8	7,8	NA	401	NA	-0,308243728	Yes	No	1	1	1	1	11	0	0	0	1	11	5	26	31	61	30	22	380	38	35	2291
2	77	H	25,95155709	Yes	Overweight	No	No	0	No	No	No	No	Week2+	0	0	Other	No	No	Jul_To_Jan	38,3	9	2,3	NA	NA	170	NA	-0,308243728	Yes	No	0	1	1	1	9	1	0	0	0	9	1	11	18	NA	NA	NA	NA	NA	NA	1397
2	70	F	NA	Yes	None	Yes	No	1	No	Yes	No	No	Week1	1	7	VMInvasive	Yes	No	Jul_To_Jan	36,7	25,7	0,9	9	NA	400	NA	-0,308243728	Yes	No	0	0	0	0	0	0	0	0	1	0	0	5	5	180	NA	NA	382	59	26	3224
2	60	H	37,71626298	Yes	Morbid_Obesity	No	No	1	No	No	No	No	Week2+	1	5	VMInvasive	No	No	Jul_To_Jan	36,1	12,7	2,9	5,4	NA	169	NA	-0,308243728	Yes	No	0	0	0	0	9	1	1	0	1	9	0	35	35	82	15	32	NA	42	24	2334
2	73	H	26,12244898	Yes	Overweight	No	No	1	Yes	No	No	No	Week2+	3	12	VMInvasive	Yes	Yes	Jul_To_Jan	36,2	5,8	3,2	9,1	NA	223	NA	-0,308243728	Yes	No	0	1	0	0	9	1	1	0	1	9	0	32	33	76	10	NA	NA	38	28	7583
2	65	F	32,46618106	Yes	Morbid_Obesity	No	No	1	Yes	No	No	No	Week1	2	9	VMInvasive	Yes	No	Jul_To_Jan	37,4	16	2,3	6,7	NA	180	NA	-0,308243728	Yes	No	0	0	0	0	6	1	1	0	1	6	1	18	33	130	11	23	350	39	20	2175
2	59	F	40,4040404	Yes	Morbid_Obesity	No	No	1	No	No	No	No	Week2+	0	7	VMInvasive	Yes	No	Jul_To_Jan	38	10	2,3	6,7	NA	241	NA	-0,308243728	Yes	No	0	0	0	0	8	1	0	0	1	8	0	8	11	83	12	24	325	36	26	3144
2	81	H	25	Yes	None	No	No	1	No	No	No	No	Week1	3	14	VMInvasive	Yes	Yes	Jul_To_Jan	37,7	14,9	1,4	8,2	NA	90	NA	-0,308243728	Yes	No	1	1	1	1	12	0	0	0	1	12	0	8	8	NA	8	22	350	52	29	1965
2	43	H	39,89913499	Yes	Morbid_Obesity	No	No	0	Yes	No	No	No	Week1	1	1	Other	No	No	Jul_To_Jan	38,2	6,8	1,9	4,8	NA	230	NA	-0,308243728	Yes	No	0	0	0	0	11	1	1	0	0	11	1	7	11	NA	NA	NA	NA	NA	NA	516
2	36	H	30,73941662	Yes	Morbid_Obesity	No	No	0	No	No	No	No	Week1	0	0	Other	No	No	Jul_To_Jan	39	13	1,4	8	NA	404	NA	-0,308243728	Yes	No	0	0	0	0	7	1	0	0	0	7	0	4	4	NA	NA	NA	NA	NA	NA	827
[truncated: 9 more columns]
